# Supplementary material for: Ten-Year Change in Disorders of Consciousness: A Bibliometric Analysis
Source: Medicina (Kaunas). 2022 Dec 29;59(1):78. doi: 10.3390/medicina59010078 (PMC9867218; doi:10.3390/medicina59010078)
Supplement: Supplementary file 1 [file medicina-59-00078-s001.zip]

Archive with 1 entries (1 files):
- Spreadsheet S1.xls
