# Supplementary material for: Ten-Year Change in Disorders of Consciousness: A Bibliometric Analysis
Source: Medicina (Kaunas). 2022 Dec 29;59(1):78. doi: 10.3390/medicina59010078 (PMC9867218; doi:10.3390/medicina59010078)
Supplement: Supplementary file 1 [file medicina-59-00078-s001.zip › Spreadsheet S1.xls]

## Sheet: savedrecs
ID	Authors	Article Title	Source Title	Publication Year	DOI	DOI Link
1	Frohlich, J; Johnson, MA; McArthur, DL; Lutkenhoff, ES; Dell'Italia, J; Real, C; Shrestha, V; Spivak, NM; Tejeda, JER; Vespa, PM; Monti, MM	Sedation-Induced Burst Suppression Predicts Positive Outcome Following Traumatic Brain Injury	FRONTIERS IN NEUROLOGY	2021	10.3389/fneur.2021.750667	http://dx.doi.org/10.3389/fneur.2021.750667
2	Cortese, MD; Arcuri, F; Nemirovsky, IE; Lucca, LF; Tonin, P; Soddu, A; Riganello, F	Nociceptive Response Is a Possible Marker of Evolution in the Level of Consciousness in Unresponsive Wakefulness Syndrome Patients	FRONTIERS IN NEUROSCIENCE	2021	10.3389/fnins.2021.771505	http://dx.doi.org/10.3389/fnins.2021.771505
3	Jang, SH; Kim, SH; Kim, JW; Lee, HD; Cho, MK	Difference in the ascending reticular activating system between vegetative and minimally conscious states following traumatic brain injury	NEUROREPORT	2021	10.1097/WNR.0000000000001747	http://dx.doi.org/10.1097/WNR.0000000000001747
4	Aloi, D; Jalali, R; Tilsley, P; Miall, RC; Fernandez-Espejo, D	tDCS modulates effective connectivity during motor command following; a potential therapeutic target for disorders of consciousness	NEUROIMAGE	2022	10.1016/j.neuroimage.2021.118781	http://dx.doi.org/10.1016/j.neuroimage.2021.118781
5	Chen, WD; Jin, YH; Xu, DD; Li, WJ; Pan, C; Li, YY; Kang, D; Zhang, M; Zeng, Z; Shan, SD; Zheng, P	Underlying function regulators of anaerobic granular sludge: Starvation and dormancy	SCIENCE OF THE TOTAL ENVIRONMENT	2022	10.1016/j.scitotenv.2021.151024	http://dx.doi.org/10.1016/j.scitotenv.2021.151024
6	Stasolla, F; Caffo, AO; Bottiroli, S; Ciarmoli, D	An assistive technology program for enabling five adolescents emerging from a minimally conscious state to engage in communication, occupation, and leisure opportunities	DEVELOPMENTAL NEUROREHABILITATION	2022	10.1080/17518423.2021.2011457	http://dx.doi.org/10.1080/17518423.2021.2011457
7	Liu, HY; Hu, K; Peng, YJ; Tian, XH; Wang, M; Ma, B; Wu, YX; Sun, WC; Liu, B; Li, A; Han, RQ	Dynamic reconfiguration of human brain networks across altered states of consciousness	BEHAVIOURAL BRAIN RESEARCH	2022	10.1016/j.bbr.2021.113685	http://dx.doi.org/10.1016/j.bbr.2021.113685
8	Zlomuzica, A; Dere, E	Towards an animal model of consciousness based on the platform theory	BEHAVIOURAL BRAIN RESEARCH	2022	10.1016/j.bbr.2021.113695	http://dx.doi.org/10.1016/j.bbr.2021.113695
9	Bodien, YG; Barra, A; Temkin, NR; Barber, J; Foreman, B; Vassar, M; Robertson, C; Taylor, SR; Markowitz, AJ; Manley, GT; Giacino, JT; Edlow, BL	Diagnosing Level of Consciousness: The Limits of the Glasgow Coma Scale Total Score	JOURNAL OF NEUROTRAUMA	2021	10.1089/neu.2021.0199	http://dx.doi.org/10.1089/neu.2021.0199
10	Teixeira, LD; Blacker, D; Campos, C; Garrett, C; Duport, S; Rocha, NB	Repeated Clinical Assessment Using Sensory Modality Assessment and Rehabilitation Technique for Diagnosis in Prolonged Disorders of Consciousness	FRONTIERS IN HUMAN NEUROSCIENCE	2021	10.3389/fnhum.2021.728637	http://dx.doi.org/10.3389/fnhum.2021.728637
11	Li, J; Curley, WH; Guerin, B; Dougherty, DD; Dalca, AV; Fischl, B; Horn, A; Edlow, BL	Mapping the subcortical connectivity of the human default mode network	NEUROIMAGE	2021	10.1016/j.neuroimage.2021.118758	http://dx.doi.org/10.1016/j.neuroimage.2021.118758
12	Mulkey, M	Understanding Disorders of Consciousness: Opportunities for Critical Care Nurses	CRITICAL CARE NURSE	2021	10.4037/ccn2021344	http://dx.doi.org/10.4037/ccn2021344
13	Wang, XR; Yan, JQ; Zhang, HR; Yuan, Y	Ultrasonic thalamic stimulation modulates neural activity of thalamus and motor cortex in the mouse	JOURNAL OF NEURAL ENGINEERING	2021	10.1088/1741-2552/ac409f	http://dx.doi.org/10.1088/1741-2552/ac409f
14	Enciso-Olivera, CO; Ordonez-Rubiano, EG; Casanova-Libreros, R; Rivera, D; Zarate-Ardila, CJ; Rudas, J; Pulido, C; Gomez, F; Martinez, D; Guerrero, N; Hurtado, MA; Aguilera-Bustos, N; Hernandez-Torres, CP; Hernandez, J; Marin-Munoz, JH	Structural and functional connectivity of the ascending arousal network for prediction of outcome in patients with acute disorders of consciousness	SCIENTIFIC REPORTS	2021	10.1038/s41598-021-98506-7	http://dx.doi.org/10.1038/s41598-021-98506-7
15	Fang, HJ; Hu, WJ; Jiang, Z; Yang, HY; Liao, HM; Yang, LM; Wu, LW	Autoimmune Glial Fibrillary Acidic Protein Astrocytopathy in Children: A Retrospective Analysis of 35 Cases	FRONTIERS IN IMMUNOLOGY	2021	10.3389/fimmu.2021.761354	http://dx.doi.org/10.3389/fimmu.2021.761354
16	Goss, AL; Creutzfeldt, CJ	Prognostication, Ethical Issues, and Palliative Care in Disorders of Consciousness	NEUROLOGIC CLINICS	2022	10.1016/j.ncl.2021.08.005	http://dx.doi.org/10.1016/j.ncl.2021.08.005
17	Magliacano, A; Rosenfelder, M; Hieber, N; Bender, A; Estraneo, A; Trojano, L	Spontaneous eye blinking as a diagnostic marker in prolonged disorders of consciousness	SCIENTIFIC REPORTS	2021	10.1038/s41598-021-01858-3	http://dx.doi.org/10.1038/s41598-021-01858-3
18	Yu, YM; Zheng, WH; Tan, XF; Li, XX; Zhang, XT; Gao, J; Pan, G; Wu, D; Luo, BY	Microstructural profiles of thalamus and thalamocortical connectivity in patients with disorder of consciousness	JOURNAL OF NEUROSCIENCE RESEARCH	2021	10.1002/jnr.24921	http://dx.doi.org/10.1002/jnr.24921
19	Hakiki, B; Grippo, A; Scarpino, M; Liuzzi, P; Mannini, A; Macchi, C; Cecchi, F	Effects of COVID-19 pandemic on intensive rehabilitation after severe acquired brain injuries	NEUROLOGICAL SCIENCES	2022	10.1007/s10072-021-05709-x	http://dx.doi.org/10.1007/s10072-021-05709-x
20	von Both, I; Santos, B	Death of a young woman with cyclic vomiting: a case report	FORENSIC SCIENCE MEDICINE AND PATHOLOGY	2021	10.1007/s12024-021-00410-z	http://dx.doi.org/10.1007/s12024-021-00410-z
21	Alnes, SL; De Lucia, M; Rossetti, AO; Tzovara, A	Complementary roles of neural synchrony and complexity for indexing consciousness and chances of surviving in acute coma	NEUROIMAGE	2021	10.1016/j.neuroimage.2021.118638	http://dx.doi.org/10.1016/j.neuroimage.2021.118638
22	Hou, CH; Pu, C	Medication Adherence in Patients With Glaucoma and Disability	JAMA OPHTHALMOLOGY	2021	10.1001/jamaophthalmol.2021.4415	http://dx.doi.org/10.1001/jamaophthalmol.2021.4415
23	Estraneo, A; Magliacano, A; Fiorenza, S; Formisano, R; Grippo, A; Angelakis, E; Cassol, H; Thibaut, A; Gosseries, O; Lamberti, G; Noe, E; Bagnato, S; Edlow, BL; Chatelle, C; Lejeune, N; Veeramuthu, V; Bartolo, M; Mattia, D; Toppi, J; Zasler, N; Schnakers, C; Trojano, L	Risk factors for 2-year mortality in patients with prolonged disorders of consciousness: An international multicentre study	EUROPEAN JOURNAL OF NEUROLOGY	2022	10.1111/ene.15143	http://dx.doi.org/10.1111/ene.15143
24	Mofakham, S; Fry, A; Adachi, J; Stefancin, PL; Duong, TQ; Saadon, JR; Winans, NJ; Sharma, H; Feng, GC; Djuric, PM; Mikell, CB	Electrocorticography reveals thalamic control of cortical dynamics following traumatic brain injury	COMMUNICATIONS BIOLOGY	2021	10.1038/s42003-021-02738-2	http://dx.doi.org/10.1038/s42003-021-02738-2
25	Le May, M; Osborne, C; Russo, J; So, D; Chong, AY; Dick, A; Froeschl, M; Glover, C; Hibbert, B; Marquis, JF; De Roock, S; Labinaz, M; Bernick, J; Marshall, S; Maze, R; Wells, G	Effect of Moderate vs Mild Therapeutic Hypothermia on Mortality and Neurologic Outcomes in Comatose Survivors of Out-of-Hospital Cardiac Arrest The CAPITAL CHILL Randomized Clinical Trial	JAMA-JOURNAL OF THE AMERICAN MEDICAL ASSOCIATION	2021	10.1001/jama.2021.15703	http://dx.doi.org/10.1001/jama.2021.15703
26	Le, TT; Gutierrez-Sacristan, A; Son, J; Hong, C; South, AM; Beaulieu-Jones, BK; Loh, NHW; Luo, Y; Morris, M; Ngiam, KY; Patel, LP; Samayamuthu, MJ; Schriver, E; Tan, AL; Moore, J; Cai, TX; Omenn, GS; Avillach, P; Kohane, IS; Visweswaran, S; Mowery, DL; Xia, ZQ	Multinational characterization of neurological phenotypes in patients hospitalized with COVID-19	SCIENTIFIC REPORTS	2021	10.1038/s41598-021-99481-9	http://dx.doi.org/10.1038/s41598-021-99481-9
27	Gurin, L; Evangelist, M; Laverty, P; Hanley, K; Corcoran, J; Herbsman, J; Im, B; Frontera, J; Flanagan, S; Galetta, S; Lewis, A	Early Neurorehabilitation and Recovery from Disorders of Consciousness After Severe COVID-19	NEUROCRITICAL CARE	2022	10.1007/s12028-021-01359-1	http://dx.doi.org/10.1007/s12028-021-01359-1
28	Gimson, A; Smith, M	Processed EEG from depth of anaesthesia monitors and seizures: A scoping review	SEIZURE-EUROPEAN JOURNAL OF EPILEPSY	2021	10.1016/j.seizure.2021.06.011	http://dx.doi.org/10.1016/j.seizure.2021.06.011
29	Graham, M; Naci, L	Well-Being After Severe Brain Injury: What Counts as Good Recovery?	CAMBRIDGE QUARTERLY OF HEALTHCARE ETHICS	2021	10.1017/S0963180121000086	http://dx.doi.org/10.1017/S0963180121000086
30	Huang, HY; Xie, QY; Pan, JH; He, YB; Wen, ZF; Yu, RH; Li, YQ	An EEG-Based Brain Computer Interface for Emotion Recognition and Its Application in Patients with Disorder of Consciousness	IEEE TRANSACTIONS ON AFFECTIVE COMPUTING	2021	10.1109/TAFFC.2019.2901456	http://dx.doi.org/10.1109/TAFFC.2019.2901456
31	Huang, JY; Qiu, LN; Lin, QM; Xiao, J; Huang, YQ; Huang, HY; Zhou, XJ; Shi, XY; Wang, F; He, YB; Pan, JH	Hybrid asynchronous brain-computer interface for yes/no communication in patients with disorders of consciousness	JOURNAL OF NEURAL ENGINEERING	2021	10.1088/1741-2552/abf00c	http://dx.doi.org/10.1088/1741-2552/abf00c
32	Nourski, KV; Steinschneider, M; Rhone, AE; Mueller, RN; Kawasaki, H; Banks, MI	Arousal State-Dependence of Interactions Between Short- and Long-Term Auditory Novelty Responses in Human Subjects	FRONTIERS IN HUMAN NEUROSCIENCE	2021	10.3389/fnhum.2021.737230	http://dx.doi.org/10.3389/fnhum.2021.737230
33	Wetzel-Weaver, A; Bertero, G; Aleton, E; Turlan, JL	Syndrome of the Trephined and ParoxySmal Sympathetic Hyperactivity in a 17-year-old minimally conscious state patient: A Case Report	BRAIN INJURY	2021	10.1080/02699052.2021.1972448	http://dx.doi.org/10.1080/02699052.2021.1972448
34	Arai, N; Nakanishi, T; Nakajima, S; Li, XM; Wada, M; Daskalakis, ZJ; Goodman, MS; Blumberger, DM; Mimura, M; Noda, Y	Insights of neurophysiology on unconscious state using combined transcranial magnetic stimulation and electroencephalography: A systematic review	NEUROSCIENCE AND BIOBEHAVIORAL REVIEWS	2021	10.1016/j.neubiorev.2021.09.029	http://dx.doi.org/10.1016/j.neubiorev.2021.09.029
35	Anestis, DM; Tsitsopoulos, PP; Foroglou, NG; Tsatali, MS; Marinos, K; Theologou, M; Tsonidis, CA	Cross-Cultural Adaptation and Validation of the Greek Version of the Full Outline of Unresponsiveness Score: A Prospective Observational Clinimetric Study in Neurosurgical Patients	NEUROCRITICAL CARE	2022	10.1007/s12028-021-01342-w	http://dx.doi.org/10.1007/s12028-021-01342-w
36	Cho, YS; Sohn, YJ; Hyun, JH; Baek, YJ; Kim, MH; Kim, JH; Ahn, JY; Jeong, SJ; Ku, NS; Choi, JY; Yeom, JS; Song, YG	Risk factors for unfavorable clinical outcomes in patients with brain abscess in South Korea	PLOS ONE	2021	10.1371/journal.pone.0257541	http://dx.doi.org/10.1371/journal.pone.0257541
37	Perez, P; Madsen, J; Banellis, L; Turker, B; Raimondo, F; Perlbarg, V; Valente, M; Nierat, MC; Puybasset, L; Naccache, L; Similowski, T; Cruse, D; Parra, LC; Sitt, JD	Conscious processing of narrative stimuli synchronizes heart rate between individuals	CELL REPORTS	2021	10.1016/j.celrep.2021.109692	http://dx.doi.org/10.1016/j.celrep.2021.109692
38	Bertagnoni, G; Lupi, A; Fedeli, M; Sensi, G; Nogara, M	18F-fluorodeoxyglucose positron-emitted tomography for predicting neurological outcome in hypoxic-ischemic encephalopathy	BRAIN INJURY	2021	10.1080/02699052.2021.1972154	http://dx.doi.org/10.1080/02699052.2021.1972154
39	Gravesteijn, BY; Schluep, M; Lingsma, HF; Stolker, RJ; Endeman, H; Hoeks, SE	Between-centre differences in care for in-hospital cardiac arrest: a prospective cohort study	CRITICAL CARE	2021	10.1186/s13054-021-03754-8	http://dx.doi.org/10.1186/s13054-021-03754-8
40	Lejeune, N; Zasler, N; Formisano, R; Estraneo, A; Bodart, O; Magee, WL; Thibaut, A	Epilepsy in prolonged disorders of consciousness: a systematic review	BRAIN INJURY	2021	10.1080/02699052.2021.1973104	http://dx.doi.org/10.1080/02699052.2021.1973104
41	Padua, L; Fredda, G; Coraci, D; Reale, G; Glorioso, D; Loreti, C; Pecchioli, C; Bernabei, R	COVID-19 and hospital restrictions: physical disconnection and digital re-connection in disorders of consciousness	BRAIN INJURY	2021	10.1080/02699052.2021.1972335	http://dx.doi.org/10.1080/02699052.2021.1972335
42	Zhang, X; Liu, BH; Li, YY; Duan, GP; Hou, J; Wu, DY	Multi-Target and Multi-Session Transcranial Direct Current Stimulation in Patients With Prolonged Disorders of Consciousness: A Controlled Study	FRONTIERS IN NEUROSCIENCE	2021	10.3389/fnins.2021.641951	http://dx.doi.org/10.3389/fnins.2021.641951
43	Jezkova, Z; Schulzova, V; Krizova, I; Karabin, M; Branyik, T	Influence of Cultivation Conditions on the Sioxanthin Content and Antioxidative Protection Effect of a Crude Extract from the Vegetative Mycelium of Salinispora tropica	MARINE DRUGS	2021	10.3390/md19090509	http://dx.doi.org/10.3390/md19090509
44	Obayashi, Y; Uehara, S; Kokuwa, R; Otaka, Y	Quantitative Evaluation of Facial Expression in a Patient With Minimally Conscious State After Severe Traumatic Brain Injury	JOURNAL OF HEAD TRAUMA REHABILITATION	2021	10.1097/HTR.0000000000000666	http://dx.doi.org/10.1097/HTR.0000000000000666
45	Cao, BL; Guo, Y; Guo, YQ; Xie, QY; Chen, LX; Huang, HY; Yu, RH; Huang, RW	Time-delay structure predicts clinical scores for patients with disorders of consciousness using resting-state fMRI	NEUROIMAGE-CLINICAL	2021	10.1016/j.nicl.2021.102797	http://dx.doi.org/10.1016/j.nicl.2021.102797
46	Jain, R; Ganesan, RA	Reliable sleep staging of unseen subjects with fusion of multiple EEG features and RUSBoost	BIOMEDICAL SIGNAL PROCESSING AND CONTROL	2021	10.1016/j.bspc.2021.103061	http://dx.doi.org/10.1016/j.bspc.2021.103061
47	Zhang, JH; Kucyi, A; Raya, J; Nielsen, AN; Nomi, JS; Damoiseaux, JS; Greene, DJ; Horovitz, SG; Uddin, LQ; Whitfield-Gabrieli, S	What have we really learned from functional connectivity in clinical populations?	NEUROIMAGE	2021	10.1016/j.neuroimage.2021.118466	http://dx.doi.org/10.1016/j.neuroimage.2021.118466
48	O'Neal, CM; Schroeder, LN; Wells, AA; Chen, SX; Stephens, TM; Glenn, CA; Conner, AK	Patient Outcomes in Disorders of Consciousness Following Transcranial Magnetic Stimulation: A Systematic Review and Meta-Analysis of Individual Patient Data	FRONTIERS IN NEUROLOGY	2021	10.3389/fneur.2021.694970	http://dx.doi.org/10.3389/fneur.2021.694970
49	Rivera-Lillo, G; Stamatakis, EA; Bekinschtein, TA; Menon, DK; Chennu, S	Delta band activity contributes to the identification of command following in disorder of consciousness	SCIENTIFIC REPORTS	2021	10.1038/s41598-021-95818-6	http://dx.doi.org/10.1038/s41598-021-95818-6
50	Whiffin, CJ; Gracey, F; Ellis-Hill, C	The experience of families following traumatic brain injury in adult populations: A meta-synthesis of narrative structures	INTERNATIONAL JOURNAL OF NURSING STUDIES	2021	10.1016/j.ijnurstu.2021.104043	http://dx.doi.org/10.1016/j.ijnurstu.2021.104043
51	De Luca, R; Pollicino, P; Rifici, C; de Cola, C; Billeri, L; Marino, S; Trifiro, S; Fiumara, E; Randazzo, M; Bramanti, P; Torrisi, M	Improving motor and cognitive recovery following severe traumatic brain injury using advanced emotional audio-video stimulation Lessons from a case report	MEDICINE	2021	10.1097/MD.0000000000026685	http://dx.doi.org/10.1097/MD.0000000000026685
52	Corallo, F; Pria, D; Di Blasi, A; Bonanno, L; De Cola, MC; Di Cara, M; Rifici, C; De Salvo, S; Bramanti, P; Marino, S; Lo Buono, V	The effects of caregiver's burden on dynamic structure in disorder of consciousness families: An observational study	BRAIN AND BEHAVIOR	2021	10.1002/brb3.2305	http://dx.doi.org/10.1002/brb3.2305
53	Young, MJ; Bodien, YG; Giacino, JT; Fins, JJ; Truog, RD; Hochberg, LR; Edlow, BL	The neuroethics of disorders of consciousness: a brief history of evolving ideas	BRAIN	2021	10.1093/brain/awab290	http://dx.doi.org/10.1093/brain/awab290
54	Rodgin, S; Suskauer, SJ; Chen, J; Katz, E; Davis, KC; Slomine, BS	Very Long-Term Outcomes in Children Admitted in a Disorder of Consciousness After Severe Traumatic Brain Injury	ARCHIVES OF PHYSICAL MEDICINE AND REHABILITATION	2021	10.1016/j.apmr.2021.01.084	http://dx.doi.org/10.1016/j.apmr.2021.01.084
55	Bagnato, S; D'Ippolito, ME; Boccagni, C; De Tanti, A; Lucca, LF; Nardone, A; Salucci, P; Fiorilla, T; Pingue, V; Gennaro, S; Ursino, M; Colombo, V; Barone, T; Rubino, F; Andriolo, M	Sustained Axonal Degeneration in Prolonged Disorders of Consciousness	BRAIN SCIENCES	2021	10.3390/brainsci11081068	http://dx.doi.org/10.3390/brainsci11081068
56	Daia, C; Scheau, C; Spinu, A; Andone, I; Popescu, C; Toader, C; Bumbea, AM; Verenca, MC; Onose, G	Modulated Neuroprotection in Unresponsive Wakefulness Syndrome after Severe Traumatic Brain Injury	BRAIN SCIENCES	2021	10.3390/brainsci11081044	http://dx.doi.org/10.3390/brainsci11081044
57	Pan, JH; Wu, JH; Liu, J; Wu, JW; Wang, F	A Systematic Review of Sleep in Patients with Disorders of Consciousness: From Diagnosis to Prognosis	BRAIN SCIENCES	2021	10.3390/brainsci11081072	http://dx.doi.org/10.3390/brainsci11081072
58	Sanz, LRD; Thibaut, A; Edlow, BL; Laureys, S; Gosseries, O	Update on neuroimaging in disorders of consciousness	CURRENT OPINION IN NEUROLOGY	2021	10.1097/WCO.0000000000000951	http://dx.doi.org/10.1097/WCO.0000000000000951
59	Shibata, A; Matano, F; Saito, N; Fujiki, Y; Matsumoto, H; Mizunari, T; Morita, A	Serum Glucose-To-Potassium Ratio as a Prognostic Predictor for Severe Traumatic Brain Injury	JOURNAL OF NIPPON MEDICAL SCHOOL	2021	10.1272/jnms.JNMS.2021_88-506	http://dx.doi.org/10.1272/jnms.JNMS.2021_88-506
60	Aubinet, C; Cassol, H; Bodart, O; Sanz, LRD; Wannez, S; Martial, C; Thibaut, A; Martens, G; Carriere, M; Gosseries, O; Laureys, S; Chatelle, C	Simplified evaluation of CONsciousness disorders (SECONDs) in individuals with severe brain injury: A validation study	ANNALS OF PHYSICAL AND REHABILITATION MEDICINE	2021	10.1016/j.rehab.2020.09.001	http://dx.doi.org/10.1016/j.rehab.2020.09.001
61	Li, M; Yang, Y; Zhang, YJ; Gao, YH; Jing, RX; Dang, YY; Chen, XL; He, JH; Si, JN	Detecting Residual Awareness in Patients With Prolonged Disorders of Consciousness: An fNIRS Study	FRONTIERS IN NEUROLOGY	2021	10.3389/fneur.2021.618055	http://dx.doi.org/10.3389/fneur.2021.618055
62	Melotte, E; Maudoux, A; Delhalle, S; Lagier, A; Thibaut, A; Aubinet, C; Kaux, JF; Vanhaudenhuyse, A; Ledoux, D; Laureys, S; Gosseries, O	Swallowing in individuals with disorders of consciousness: A cohort study	ANNALS OF PHYSICAL AND REHABILITATION MEDICINE	2021	10.1016/j.rehab.2020.04.008	http://dx.doi.org/10.1016/j.rehab.2020.04.008
63	Peterson, A; Webster, F; Gonzalez-Lara, LE; Munce, S; Owen, AM; Weijer, C	Caregiver reactions to neuroimaging evidence of covert consciousness in patients with severe brain injury: a qualitative interview study	BMC MEDICAL ETHICS	2021	10.1186/s12910-021-00674-8	http://dx.doi.org/10.1186/s12910-021-00674-8
64	Spindler, LRB; Luppi, AI; Adapa, RM; Craig, MM; Coppola, P; Peattie, ARD; Manktelow, AE; Finoia, P; Sahakian, BJ; Williams, GB; Allanson, J; Pickard, JD; Menon, DK; Stamatakis, EA	Dopaminergic brainstem disconnection is common to pharmacological and pathological consciousness	PROCEEDINGS OF THE NATIONAL ACADEMY OF SCIENCES OF THE UNITED STATES OF AMERICA	2021	10.1073/pnas.2026289118	http://dx.doi.org/10.1073/pnas.2026289118
65	Wu, XH; Xu, W; Zhang, TF; Bao, WX	Peripheral inflammatory markers in patients with prolonged disorder of consciousness after severe traumatic brain injury	ANNALS OF PALLIATIVE MEDICINE	2021	10.21037/apm-21-1852	http://dx.doi.org/10.21037/apm-21-1852
66	Ueda, A; Chigusa, Y; Mogami, H; Nakita, B; Ohtera, S; Kato, G; Horie, A; Mandai, M; Kondoh, E	Maternal near-miss attributable to haemorrhagic stroke in patients with hypertensive disorders of pregnancy in Japan: A national cohort study	PREGNANCY HYPERTENSION-AN INTERNATIONAL JOURNAL OF WOMENS CARDIOVASCULAR HEALTH	2021	10.1016/j.preghy.2021.07.244	http://dx.doi.org/10.1016/j.preghy.2021.07.244
67	Wang, Y; Bai, Y; Xia, XY; Niu, ZK; Yang, Y; He, JH; Li, XL	Comparison of synchrosqueezing transform to alternative methods for time-frequency analysis of TMS-evoked EEG oscillations	BIOMEDICAL SIGNAL PROCESSING AND CONTROL	2021	10.1016/j.bspc.2021.102975	http://dx.doi.org/10.1016/j.bspc.2021.102975
68	Dang, YY; Ping, J; Guo, YK; Yang, Y; Xia, XY; Huang, RJ; Zhang, JN; He, JH	Cranioplasty for patients with disorders of consciousness	ANNALS OF PALLIATIVE MEDICINE	2021	10.21037/apm-21-1822	http://dx.doi.org/10.21037/apm-21-1822
69	Nelson, LD; Magnus, BE; Temkin, NR; Dikmen, S; Balsis, S	Functional Status Examination Yields Higher Measurement Precision than the Glasgow Outcome Scale-Extended after Moderate-to-Severe Traumatic Brain Injury	JOURNAL OF NEUROTRAUMA	2021	10.1089/neu.2021.0152	http://dx.doi.org/10.1089/neu.2021.0152
70	Bai, Y; He, JH; Xia, XY; Wang, Y; Yang, Y; Di, HB; Li, XL; Ziemann, U	Spontaneous transient brain states in EEG source space in disorders of consciousness	NEUROIMAGE	2021	10.1016/j.neuroimage.2021.118407	http://dx.doi.org/10.1016/j.neuroimage.2021.118407
71	Khaki, D; Hietanen, V; Corell, A; Herges, HO; Ljungqvist, J	Selection of CT variables and prognostic models for outcome prediction in patients with traumatic brain injury	SCANDINAVIAN JOURNAL OF TRAUMA RESUSCITATION & EMERGENCY MEDICINE	2021	10.1186/s13049-021-00901-6	http://dx.doi.org/10.1186/s13049-021-00901-6
72	Yu, YT; Yang, Y; Gan, SQ; Guo, SN; Fang, JL; Wang, SY; Tang, CZ; Bai, LJ; He, JH; Rong, PJ	Cerebral Hemodynamic Correlates of Transcutaneous Auricular Vagal Nerve Stimulation in Consciousness Restoration: An Open-Label Pilot Study	FRONTIERS IN NEUROLOGY	2021	10.3389/fneur.2021.684791	http://dx.doi.org/10.3389/fneur.2021.684791
73	Fekete, T; Hinrichs, H; Sitt, JD; Heinze, HJ; Shriki, O	Multiscale criticality measures as general-purpose gauges of proper brain function	SCIENTIFIC REPORTS	2021	10.1038/s41598-021-93880-8	http://dx.doi.org/10.1038/s41598-021-93880-8
74	Dembski, C; Koch, C; Pitts, M	Perceptual awareness negativity: a physiological correlate of sensory consciousness	TRENDS IN COGNITIVE SCIENCES	2021	10.1016/j.tics.2021.05.009	http://dx.doi.org/10.1016/j.tics.2021.05.009
75	Abdalmalak, A; Milej, D; Norton, L; Debicki, DB; Owen, AM; St Lawrence, K	The Potential Role of fNIRS in Evaluating Levels of Consciousness	FRONTIERS IN HUMAN NEUROSCIENCE	2021	10.3389/fnhum.2021.703405	http://dx.doi.org/10.3389/fnhum.2021.703405
76	Picozzi, M; Panzeri, L; Torri, D; Sattin, D	Analyzing the paradigmatic cases of two persons with a disorder of consciousness: reflections on the legal and ethical perspectives	BMC MEDICAL ETHICS	2021	10.1186/s12910-021-00656-w	http://dx.doi.org/10.1186/s12910-021-00656-w
77	Yang, H; Ye, CY; Liu, XC; Sun, LX; Wang, AQ; Wang, J; Hu, NT; Hu, XH; Gosseries, O; Laureys, S; Di, HB; Fang, JQ	Estimating the Minimal Number of Repeated Examinations for Random Responsiveness With the Coma Recovery Scale-Revised as an Example	FRONTIERS IN INTEGRATIVE NEUROSCIENCE	2021	10.3389/fnint.2021.685627	http://dx.doi.org/10.3389/fnint.2021.685627
78	Yu, YM; Chen, SC; Zhang, L; Liu, XY; Tan, XF; Luo, BY	Disrupted Strength and Stability of Regional Brain Activity in Disorder of Consciousness Patients: A Resting-State Functional Magnetic Resonance Imaging Study	NEUROSCIENCE	2021	10.1016/j.neuroscience.2021.06.031	http://dx.doi.org/10.1016/j.neuroscience.2021.06.031
79	Ponce-Alvarez, A; Uhrig, L; Deco, N; Signorelli, CM; Kringelbach, ML; Jarraya, B; Deco, G	Macroscopic Quantities of Collective Brain Activity during Wakefulness and Anesthesia	CEREBRAL CORTEX	2022	10.1093/cercor/bhab209	http://dx.doi.org/10.1093/cercor/bhab209
80	Chen, YL; Zhang, J	How Energy Supports Our Brain to Yield Consciousness: Insights From Neuroimaging Based on the Neuroenergetics Hypothesis	FRONTIERS IN SYSTEMS NEUROSCIENCE	2021	10.3389/fnsys.2021.648860	http://dx.doi.org/10.3389/fnsys.2021.648860
81	McCrea, MA; Giacino, JT; Barber, J; Temkin, NR; Nelson, LD; Levin, HS; Dikmen, S; Stein, M; Bodien, YG; Boase, K; Taylor, SR; Vassar, M; Mukherjee, P; Robertson, C; Diaz-Arrastia, R; Okonkwo, DO; Markowitz, AJ; Manley, GT	Functional Outcomes Over the First Year After Moderate to Severe Traumatic Brain Injury in the Prospective, Longitudinal TRACK-TBI Study	JAMA NEUROLOGY	2021	10.1001/jamaneurol.2021.2043	http://dx.doi.org/10.1001/jamaneurol.2021.2043
82	Claassen, J; Akbari, Y; Alexander, S; Bader, MK; Bell, K; Bleck, TP; Boly, M; Brown, J; Chou, SHY; Diringer, MN; Edlow, BL; Foreman, B; Giacino, JT; Gosseries, O; Green, T; Greer, DM; Hanley, DF; Hartings, JA; Helbok, R; Hemphill, JC; Hinson, HE; Hirsch, K; Human, T; James, ML; Ko, N; Kondziella, D; Livesay, S; Madden, LK; Mainali, S; Mayer, SA; McCredie, V; McNett, MM; Meyfroidt, G; Monti, MM; M…	Proceedings of the First Curing Coma Campaign NIH Symposium: Challenging the Future of Research for Coma and Disorders of Consciousness	NEUROCRITICAL CARE	2021	10.1007/s12028-021-01260-x	http://dx.doi.org/10.1007/s12028-021-01260-x
83	Edlow, BL; Sanz, LRD; Polizzotto, L; Pouratian, N; Rolston, JD; Snider, SB; Thibaut, A; Stevens, RD; Gosseries, O	Therapies to Restore Consciousness in Patients with Severe Brain Injuries: A Gap Analysis and Future Directions	NEUROCRITICAL CARE	2021	10.1007/s12028-021-01227-y	http://dx.doi.org/10.1007/s12028-021-01227-y
84	Hammond, FM; Katta-Charles, S; Russell, MB; Zafonte, RD; Claassen, J; Wagner, AK; Puybasset, L; Egawa, S; Laureys, S; Diringer, M; Stevens, RD	Research Needs for Prognostic Modeling and Trajectory Analysis in Patients with Disorders of Consciousness	NEUROCRITICAL CARE	2021	10.1007/s12028-021-01289-y	http://dx.doi.org/10.1007/s12028-021-01289-y
85	Johansson, J; Godbolt, A; Franzon, K; Moller, M	METHODOLOGICAL ASPECTS OF USING A WEARABLE EYE-TRACKER TO SUPPORT DIAGNOSTIC CLINICAL EVALUATION OF PROLONGED DISORDERS OF CONSCIOUSNESS	JOURNAL OF REHABILITATION MEDICINE	2021	10.2340/16501977-2847	http://dx.doi.org/10.2340/16501977-2847
86	Kisilevsky, AE; Addison, CM; Flexman, AM	Neurosurgical Interventions for Neurotrauma in the Obstetric Population: A Systematic Review	JOURNAL OF NEUROSURGICAL ANESTHESIOLOGY	2021	10.1097/ANA.0000000000000665	http://dx.doi.org/10.1097/ANA.0000000000000665
87	Kondratyev, SA; Skiteva, EN; Zabrodskaya, YM; Ryzhkova, DV; Kondratyeva, EA; Kondratyev, AN	Structural and Metabolic Changes in Skeletal Muscles of Patients with Chronic Disorders of Consciousness-To the Issue of Critical Illness Polyneuromyopathies (a PET/CT Pathomorphological Study)	JOURNAL OF EVOLUTIONARY BIOCHEMISTRY AND PHYSIOLOGY	2021	10.1134/S0022093021040153	http://dx.doi.org/10.1134/S0022093021040153
88	Kondziella, D; Menon, DK; Helbok, R; Naccache, L; Othman, MH; Rass, V; Rohaut, B; Diringer, MN; Stevens, RD	A Precision Medicine Framework for Classifying Patients with Disorders of Consciousness: Advanced Classification of Consciousness Endotypes (ACCESS)	NEUROCRITICAL CARE	2021	10.1007/s12028-021-01246-9	http://dx.doi.org/10.1007/s12028-021-01246-9
89	Lancioni, GE; Singh, NN; O'Reilly, MF; Sigafoos, J; Desideri, L	Music Stimulation for People with Disorders of Consciousness: A Scoping Review	BRAIN SCIENCES	2021	10.3390/brainsci11070858	http://dx.doi.org/10.3390/brainsci11070858
90	Luppi, AI; Cain, J; Spindler, LRB; Gorska, UJ; Toker, D; Hudson, AE; Brown, EN; Diringer, MN; Stevens, RD; Massimini, M; Monti, MM; Stamatakis, EA; Boly, M	Mechanisms Underlying Disorders of Consciousness: Bridging Gaps to Move Toward an Integrated Translational Science	NEUROCRITICAL CARE	2021	10.1007/s12028-021-01281-6	http://dx.doi.org/10.1007/s12028-021-01281-6
91	McCrory, MC; Woodruff, AG; Saha, AK; Halvorson, EE; Critcher, BM; Holmes, JH	Characteristics of Burn-Injured Children in 117 US PICUs (2009-2017): A Retrospective Virtual Pediatric Systems Database Study*	PEDIATRIC CRITICAL CARE MEDICINE	2021	10.1097/PCC.0000000000002660	http://dx.doi.org/10.1097/PCC.0000000000002660
92	Rokos, A; Mah, R; Boshra, R; Harrison, A; Choy, TL; Blain-Moraes, S; Connolly, JF	Eliciting and Recording Event Related Potentials (ERPs) in Behaviourally Unresponsive Populations: A Retrospective Commentary on Critical Factors	BRAIN SCIENCES	2021	10.3390/brainsci11070835	http://dx.doi.org/10.3390/brainsci11070835
93	Perl, YS; Pallavicini, C; Ipina, IP; Demertzi, A; Bonhomme, V; Martial, C; Panda, R; Annen, J; Ibanez, A; Kringelbach, M; Deco, G; Laufs, H; Sitt, J; Laureys, S; Tagliazucchi, E	Perturbations in dynamical models of whole-brain activity dissociate between the level and stability of consciousness	PLOS COMPUTATIONAL BIOLOGY	2021	10.1371/journal.pcbi.1009139	http://dx.doi.org/10.1371/journal.pcbi.1009139
94	Watson, WD; Suskauer, SJ; Askin, G; Nowak, S; Baum, KT; Gerber, LM; Blackwell, LS; Koterba, CH; Hoskinson, KR; Kurowski, BG; Mclaughlin, MJ; Tlustos, SJ; Zimmerman, KO; Shah, SA	Cognitive Recovery During Inpatient Rehabilitation Following Pediatric Traumatic Brain Injury: A Pediatric Brain Injury Consortium Study	JOURNAL OF HEAD TRAUMA REHABILITATION	2021	10.1097/HTR.0000000000000650	http://dx.doi.org/10.1097/HTR.0000000000000650
95	Marino, S; Ciurleo, R; Todaro, A; Alagna, A; Logiudice, AL; Corallo, F; Formica, C; Rifici, C; Pollicino, P; Caminiti, F; Morini, E; Bramanti, P	The impact of the SARS-COV2 infection on the disorder of consciousness rehabilitation unit	PLOS ONE	2021	10.1371/journal.pone.0253958	http://dx.doi.org/10.1371/journal.pone.0253958
96	Boehme, AK; Doyle, K; Thakur, KT; Roh, D; Park, S; Agarwal, S; Velazquez, AG; Egbebike, JA; Nigoghossian, CD; Prust, ML; Rosenberg, J; Brodie, D; Fishkoff, KN; Hochmann, BR; Rabani, LE; Yip, NH; Panzer, O; Claassen, J	Disorders of Consciousness in Hospitalized Patients with COVID-19: The Role of the Systemic Inflammatory Response Syndrome	NEUROCRITICAL CARE	2022	10.1007/s12028-021-01256-7	http://dx.doi.org/10.1007/s12028-021-01256-7
97	Knapik, P; Borowik, D; Ciesla, D; Trejnowska, E	Epidemiology and clinical characteristics of patients discharged from the ICU in a vegetative or minimally conscious state	PLOS ONE	2021	10.1371/journal.pone.0253225	http://dx.doi.org/10.1371/journal.pone.0253225
98	Delbruck, AI; Zhang, YF; Heydenreich, R; Mathys, A	Bacillus spore germination at moderate high pressure: A review on underlying mechanisms, influencing factors, and its comparison with nutrient germination	COMPREHENSIVE REVIEWS IN FOOD SCIENCE AND FOOD SAFETY	2021	10.1111/1541-4337.12789	http://dx.doi.org/10.1111/1541-4337.12789
99	Candia-Rivera, D; Annen, J; Gosseries, O; Martial, C; Thibaut, A; Laureys, S; Tallon-Baudry, C	Neural Responses to Heartbeats Detect Residual Signs of Consciousness during Resting State in Postcomatose Patients	JOURNAL OF NEUROSCIENCE	2021	10.1523/JNEUROSCI.1740-20.2021	http://dx.doi.org/10.1523/JNEUROSCI.1740-20.2021
100	Coulborn, S; Taylor, C; Naci, L; Owen, AM; Fernandez-Espejo, D	Disruptions in Effective Connectivity within and between Default Mode Network and Anterior Forebrain Mesocircuit in Prolonged Disorders of Consciousness	BRAIN SCIENCES	2021	10.3390/brainsci11060749	http://dx.doi.org/10.3390/brainsci11060749
101	Desmarais, LM; Milleville, KA; Wagner, AK	Postoperative Treatment of Intracranial Hypotension Venous Congestion-Associated Brain Injury With Zolpidem	AMERICAN JOURNAL OF PHYSICAL MEDICINE & REHABILITATION	2021	10.1097/PHM.0000000000001595	http://dx.doi.org/10.1097/PHM.0000000000001595
102	Pistoia, F; Shiel, A; Ornello, R; Saporito, G; Gentili, L; Carolei, A; Marini, C; Sacco, S; Marinangeli, F	Translation and Transcultural Adaptation of the Wessex Head Injury Matrix, Italian Version: A Preliminary Report	BRAIN SCIENCES	2021	10.3390/brainsci11060810	http://dx.doi.org/10.3390/brainsci11060810
103	Riganello, F; Vatrano, M; Carozzo, S; Russo, M; Lucca, LF; Ursino, M; Ruggiero, V; Cerasa, A; Porcaro, C	The Timecourse of Electrophysiological Brain-Heart Interaction in DoC Patients	BRAIN SCIENCES	2021	10.3390/brainsci11060750	http://dx.doi.org/10.3390/brainsci11060750
104	Thibaut, A; Panda, R; Annen, J; Sanz, LRD; Naccache, L; Martial, C; Chatelle, C; Aubinet, C; Bonin, EAC; Barra, A; Briand, MM; Cecconi, B; Wannez, S; Stender, J; Laureys, S; Gosseries, O	Preservation of Brain Activity in Unresponsive Patients Identifies MCS Star	ANNALS OF NEUROLOGY	2021	10.1002/ana.26095	http://dx.doi.org/10.1002/ana.26095
105	Wutzl, B; Golaszewski, SM; Leibnitz, K; Langthaler, PB; Kunz, AB; Leis, S; Schwenker, K; Thomschewski, A; Bergmann, J; Trinka, E	Narrative Review: Quantitative EEG in Disorders of Consciousness	BRAIN SCIENCES	2021	10.3390/brainsci11060697	http://dx.doi.org/10.3390/brainsci11060697
106	Zhang, B; O'Brien, K; Won, W; Li, S	A Retrospective Analysis on Clinical Practice-Based Approaches Using Zolpidem and Lorazepam in Disorders of Consciousness	BRAIN SCIENCES	2021	10.3390/brainsci11060726	http://dx.doi.org/10.3390/brainsci11060726
107	Tang, ZJ; Yang, RJ; Zhang, JS; Huang, QL; Zhou, XP; Wei, WJ; Jiang, QH	Outcomes of Traumatic Brain-Injured Patients With Glasgow Coma Scale < 5 and Bilateral Dilated Pupils Undergoing Decompressive Craniectomy	FRONTIERS IN NEUROLOGY	2021	10.3389/fneur.2021.656369	http://dx.doi.org/10.3389/fneur.2021.656369
108	Monthony, AS; Bagheri, S; Zheng, Y; Jones, AMP	Flower power: floral reversion as a viable alternative to nodal micropropagation in Cannabis sativa.	IN VITRO CELLULAR & DEVELOPMENTAL BIOLOGY-PLANT	2021	10.1007/s11627-021-10181-5	http://dx.doi.org/10.1007/s11627-021-10181-5
109	Dolce, G; Quintieri, M; Leto, E; Milano, M; Pileggi, A; Lagani, V; Pignolo, L	Dysautonomia and Clinical Outcome in Vegetative State	JOURNAL OF NEUROTRAUMA	2021	10.1089/neu.2008.0536	http://dx.doi.org/10.1089/neu.2008.0536
110	Shi, J; Zou, XH; Jiang, K; Tan, L; Wang, LK; Ren, SY; Mao, YH; Yang, CG; Wang, WJ; Wu, GF; Tang, ZP	Intracerebral hemorrhage with tentorial herniation: Conventional open surgery or emergency stereotactic craniopuncture aspiration surgery?	TRANSLATIONAL NEUROSCIENCE	2021	10.1515/tnsci-2020-0173	http://dx.doi.org/10.1515/tnsci-2020-0173
111	Droege, P; Weiss, DJ; Schwob, N; Braithwaite, V	Trace conditioning as a test for animal consciousness: a new approach	ANIMAL COGNITION	2021	10.1007/s10071-021-01522-3	http://dx.doi.org/10.1007/s10071-021-01522-3
112	Young, MJ; Edlow, BL	The Quest for Covert Consciousness Bringing Neuroethics to the Bedside	NEUROLOGY	2021	10.1212/WNL.0000000000011734	http://dx.doi.org/10.1212/WNL.0000000000011734
113	Calabro, RS; Pignolo, L; Muller-Eising, C; Naro, A	Pain Perception in Disorder of Consciousness: A Scoping Review on Current Knowledge, Clinical Applications, and Future Perspective	BRAIN SCIENCES	2021	10.3390/brainsci11050665	http://dx.doi.org/10.3390/brainsci11050665
114	Kanarskii, M; Nekrasova, J; Vitkovskaya, S; Pradhan, P; Peshkov, S; Borisova, E; Borisov, I; Panasenkova, O; Petrova, MV; Pryanikov, I	Effect of Retinohypothalamic Tract Dysfunction on Melatonin Level in Patients with Chronic Disorders of Consciousness	BRAIN SCIENCES	2021	10.3390/brainsci11050559	http://dx.doi.org/10.3390/brainsci11050559
115	Lin, JH; Li, YH; Ye, J; Huang, FB; He, GL; Li, Q; Zhang, L	A Keyhole Approach Centered by Anterior Squamous Suture to Hypertensive Basal Ganglia Hemorrhage	JOURNAL OF CRANIOFACIAL SURGERY	2021	10.1097/SCS.0000000000007133	http://dx.doi.org/10.1097/SCS.0000000000007133
116	Nekrasova, J; Kanarskii, M; Borisov, I; Pradhan, P; Shunenkov, D; Vorobiev, A; Smirnova, M; Pasko, V; Petrova, MV; Luginina, E; Pryanikov, I	One-Year Demographical and Clinical Indices of Patients with Chronic Disorders of Consciousness	BRAIN SCIENCES	2021	10.3390/brainsci11050651	http://dx.doi.org/10.3390/brainsci11050651
117	Saminu, S; Xu, GZ; Shuai, Z; Abd El Kader, I; Jabire, AH; Ahmed, YK; Karaye, IA; Ahmad, IS	A Recent Investigation on Detection and Classification of Epileptic Seizure Techniques Using EEG Signal	BRAIN SCIENCES	2021	10.3390/brainsci11050668	http://dx.doi.org/10.3390/brainsci11050668
118	Teixeira, LD; Rocha, NB; Nunes, R	NEW TAXONOMY FOR PROLONGED DISORDERS OF CONSCIOUSNESS MAY HELP WITH DECISIONS ON WITHDRAWAL OF CLINICALLY ASSISTED NUTRITION AND HYDRATION: A PROPOSED DECISION-MAKING PATHWAY	JOURNAL OF REHABILITATION MEDICINE	2021	10.2340/16501977-2834	http://dx.doi.org/10.2340/16501977-2834
119	Zhang, B; Huang, KR; Karri, J; O'Brien, K; DiTommaso, C; Li, S	Many Faces of the Hidden Souls: Medical and Neurological Complications and Comorbidities in Disorders of Consciousness	BRAIN SCIENCES	2021	10.3390/brainsci11050608	http://dx.doi.org/10.3390/brainsci11050608
120	Zhang, XH; Han, P; Zeng, YY; Wang, YL; Lv, HL	The Clinical Effect of Repetitive Transcranial Magnetic Stimulation on the Disturbance of Consciousness in Patients in a Vegetative State	FRONTIERS IN NEUROSCIENCE	2021	10.3389/fnins.2021.647517	http://dx.doi.org/10.3389/fnins.2021.647517
121	Melotte, E; Belorgeot, M; Herr, R; Simon, J; Kaux, JF; Laureys, S; Sanz, LRD; Lagier, A; Morsomme, D; Pellas, F; Gosseries, O	The Development and Validation of the SWADOC: A Study Protocol for a Multicenter Prospective Cohort Study	FRONTIERS IN NEUROLOGY	2021	10.3389/fneur.2021.662634	http://dx.doi.org/10.3389/fneur.2021.662634
122	Xu, C; Zou, JJ; He, FP; Wen, XR; Li, JQ; Gao, J; Ding, N; Luo, BY	Neural Tracking of Sound Rhythms Correlates With Diagnosis, Severity, and Prognosis of Disorders of Consciousness	FRONTIERS IN NEUROSCIENCE	2021	10.3389/fnins.2021.646543	http://dx.doi.org/10.3389/fnins.2021.646543
123	Luppi, AI; Craig, MM; Coppola, P; Peattie, ARD; Finoia, P; Williams, GB; Allanson, J; Pickard, JD; Menon, DK; Stamatakis, EA	Preserved fractal character of structural brain networks is associated with covert consciousness after severe brain injury	NEUROIMAGE-CLINICAL	2021	10.1016/j.nicl.2021.102682	http://dx.doi.org/10.1016/j.nicl.2021.102682
124	Martens, G; Ibanez-Soria, D; Barra, A; Soria-Frisch, A; Piarulli, A; Gosseries, O; Salvador, R; Rojas, A; Nitsche, MA; Kroupi, E; Laureys, S; Ruffini, G; Thibaut, A	A novel closed-loop EEG-tDCS approach to promote responsiveness of patients in minimally conscious state: A study protocol	BEHAVIOURAL BRAIN RESEARCH	2021	10.1016/j.bbr.2021.113311	http://dx.doi.org/10.1016/j.bbr.2021.113311
125	Zhou, R; Jiang, F; Cai, HB; Zeng, QM; Yang, H	Case Report: Antibodies to the N-Methyl-D-Aspartate Receptor in a Patient With Multiple Sclerosis	FRONTIERS IN IMMUNOLOGY	2021	10.3389/fimmu.2021.664364	http://dx.doi.org/10.3389/fimmu.2021.664364
126	Wang, Z; Winans, NJ; Zhao, ZR; Cosgrove, ME; Gammel, T; Saadon, JR; Mani, R; Ravi, B; Fiore, SM; Mikell, CB; Mofakham, S	Agitation Following Severe Traumatic Brain Injury Is a Clinical Sign of Recovery of Consciousness	FRONTIERS IN SURGERY	2021	10.3389/fsurg.2021.627008	http://dx.doi.org/10.3389/fsurg.2021.627008
127	Riberholt, CG; Olsen, MH; Sondergaard, CB; Gluud, C; Ovesen, C; Jakobsen, JC; Mehlsen, J; Moller, K	Early Orthostatic Exercise by Head-Up Tilt With Stepping vs. Standard Care After Severe Traumatic Brain Injury Is Feasible	FRONTIERS IN NEUROLOGY	2021	10.3389/fneur.2021.626014	http://dx.doi.org/10.3389/fneur.2021.626014
128	Robertsen, A; Helseth, E; Forde, R	Inter-physician variability in strategies linked to treatment limitations after severe traumatic brain injury; proactivity or wait-and-see	BMC MEDICAL ETHICS	2021	10.1186/s12910-021-00612-8	http://dx.doi.org/10.1186/s12910-021-00612-8
129	Bian, TY; Meng, W; Qiu, MH; Zhong, ZG; Lin, ZR; Zou, JJ; Wang, YB; Huang, XW; Xu, LS; Yuan, TF; Huang, ZL; Niu, LL; Meng, L; Zheng, HR	Noninvasive Ultrasound Stimulation of Ventral Tegmental Area Induces Reanimation from General Anaesthesia in Mice	RESEARCH	2021	10.34133/2021/2674692	http://dx.doi.org/10.34133/2021/2674692
130	Hu, YJ; Yu, FQ; Wang, CQ; Yan, XX; Wang, K	Can Music Influence Patients With Disorders of Consciousness? An Event-Related Potential Study	FRONTIERS IN NEUROSCIENCE	2021	10.3389/fnins.2021.596636	http://dx.doi.org/10.3389/fnins.2021.596636
131	Aloi, D; della Rocchetta, AI; Ditchfield, A; Coulborn, S; Fernandez-Espejo, D	Therapeutic Use of Transcranial Direct Current Stimulation in the Rehabilitation of Prolonged Disorders of Consciousness	FRONTIERS IN NEUROLOGY	2021	10.3389/fneur.2021.632572	http://dx.doi.org/10.3389/fneur.2021.632572
132	Pozeg, P; Johr, J; Pincherle, A; Marie, G; Ryvlin, P; Meuli, R; Hagmann, P; Diserens, K; Dunet, V	Discriminating cognitive motor dissociation from disorders of consciousness using structural MRI	NEUROIMAGE-CLINICAL	2021	10.1016/j.nicl.2021.102651	http://dx.doi.org/10.1016/j.nicl.2021.102651
133	Weppner, JL; Linsenmeyer, MA; Wagner, AK	Effects of an acute care brain injury medicine continuity consultation service on health care utilization and rehabilitation outcomes	PM&R	2021	10.1002/pmrj.12563	http://dx.doi.org/10.1002/pmrj.12563
134	Wu, YH; Yu, J; Hong, LR; Luo, BY	Neuromodulatory therapies for patients with prolonged disorders of consciousness	CHINESE MEDICAL JOURNAL	2021	10.1097/CM9.0000000000001377	http://dx.doi.org/10.1097/CM9.0000000000001377
135	Ford, LK; Borneman, JD; Krebs, J; Malaia, EA; Ames, BP	Classification of visual comprehension based on EEG data using sparse optimal scoring	JOURNAL OF NEURAL ENGINEERING	2021	10.1088/1741-2552/abdb3b	http://dx.doi.org/10.1088/1741-2552/abdb3b
136	Hosseinian, T; Yavari, F; Biagi, MC; Kuo, MF; Ruffini, G; Nitsche, MA; Jamil, A	External induction and stabilization of brain oscillations in the human	BRAIN STIMULATION	2021	10.1016/j.brs.2021.03.011	http://dx.doi.org/10.1016/j.brs.2021.03.011
137	Rasmus, A; Orlowska, E	Communication Abilities of Children with DoC after Severe Brain Injury in ICF Frames	INTERNATIONAL JOURNAL OF ENVIRONMENTAL RESEARCH AND PUBLIC HEALTH	2021	10.3390/ijerph18084267	http://dx.doi.org/10.3390/ijerph18084267
138	Raso, MG; Arcuri, F; Liperoti, S; Mercurio, L; Mauro, A; Cusato, F; Romania, L; Serra, S; Pignolo, L; Tonin, P; Cerasa, A	Telemonitoring of Patients With Chronic Traumatic Brain Injury: A Pilot Study	FRONTIERS IN NEUROLOGY	2021	10.3389/fneur.2021.598777	http://dx.doi.org/10.3389/fneur.2021.598777
139	Sebastiano, DR; Varotto, G; Sattin, D; Franceschetti, S	EEG Assessment in Patients With Disorders of Consciousness: Aims, Advantages, Limits, and Pitfalls	FRONTIERS IN NEUROLOGY	2021	10.3389/fneur.2021.649849	http://dx.doi.org/10.3389/fneur.2021.649849
140	Suarez-Roca, H; Mamoun, N; Sigurdson, MI; Maixner, W	Baroreceptor Modulation of the Cardiovascular System, Pain, Consciousness, and Cognition	COMPREHENSIVE PHYSIOLOGY	2021	10.1002/cphy.c190038	http://dx.doi.org/10.1002/cphy.c190038
141	Yu, J; Meng, FX; He, FP; Chen, F; Bao, WX; Yu, YM; Zhou, JT; Gao, J; Li, JQ; Yao, Y; Ge, WP; Luo, BY	Metabolic Abnormalities in Patients with Chronic Disorders of Consciousness	AGING AND DISEASE	2021	10.14336/AD.2020.0812	http://dx.doi.org/10.14336/AD.2020.0812
142	Weaver, JA; Liu, J; Guernon, A; Pape, TB; Mallinson, T	Psychometric Properties of the Coma Near-Coma Scale for Adults in Disordered States of Consciousness: A Rasch Analysis	ARCHIVES OF PHYSICAL MEDICINE AND REHABILITATION	2021	10.1016/j.apmr.2020.10.119	http://dx.doi.org/10.1016/j.apmr.2020.10.119
143	Yalcin, K; Celen, SS; Daloglu, H; Demir, MK; Ozturkmen, S; Pasayev, D; Zhumatayev, S; Uygun, V; Hazar, V; Karasu, G; Yesilipek, A	Allogeneic hematopoietic stem cell transplantation in patients with childhood cerebral adrenoleukodystrophy: A single-center experience Better prognosis in earlier stage	PEDIATRIC TRANSPLANTATION	2021	10.1111/petr.14015	http://dx.doi.org/10.1111/petr.14015
144	Kuehlmeyer, K; Bender, A; Jox, RJ; Racine, E; Ruhfass, M; Schembs, L	Next of kin's Reactions to Results of Functional Neurodiagnostics of Disorders of Consciousness: a Question of Information Delivery or of Differing Epistemic Beliefs?	NEUROETHICS	2021	10.1007/s12152-021-09462-y	http://dx.doi.org/10.1007/s12152-021-09462-y
145	Sharma-Virk, M; van Erp, WS; Lavrijsen, JCM; Koopmans, RTCM	Intensive neurorehabilitation for patients with prolonged disorders of consciousness: protocol of a mixed-methods study focusing on outcomes, ethics and impact	BMC NEUROLOGY	2021	10.1186/s12883-021-02158-z	http://dx.doi.org/10.1186/s12883-021-02158-z
146	He, RH; Wang, HJ; Zhou, Z; Fan, JZ; Zhang, SQ; Zhong, YH	The influence of high-frequency repetitive transcranial magnetic stimulation on endogenous estrogen in patients with disorders of consciousness	BRAIN STIMULATION	2021	10.1016/j.brs.2021.02.014	http://dx.doi.org/10.1016/j.brs.2021.02.014
147	Frohlich, J; Toker, D; Monti, MM	Consciousness among delta waves: a paradox?	BRAIN	2021	10.1093/brain/awab095	http://dx.doi.org/10.1093/brain/awab095
148	Chadasch, C; Kotchoubey, B	Life satisfaction in families with a child in an Unresponsive Wakefulness Syndrome	BMC PEDIATRICS	2021	10.1186/s12887-021-02549-8	http://dx.doi.org/10.1186/s12887-021-02549-8
149	Aubinet, C; Chatelle, C; Gillet, S; Lejeune, N; Thunus, M; Hennen, N; Cassol, H; Laureys, S; Majerus, S	The Brief Evaluation of Receptive Aphasia test for the detection of language impairment in patients with severe brain injury	BRAIN INJURY	2021	10.1080/02699052.2021.1894482	http://dx.doi.org/10.1080/02699052.2021.1894482
150	Estraneo, A; Pascarella, A; Masotta, O; Bartolo, M; Pistoia, F; Perin, C; Marino, S; Lucca, L; Pingue, V; Casanova, E; Romoli, AM; Gentile, S; Formisano, R; Salvi, GP; Scarponi, F; De Tanti, A; Bongioanni, P; Rossato, E; Santangelo, A; Diana, AR; Gambarin, M; Intiso, D; Antenucci, R; Premoselli, S; Bertoni, M; Trojano, L	Multi-center observational study on occurrence and related clinical factors of neurogenic heterotopic ossification in patients with disorders of consciousness	BRAIN INJURY	2021	10.1080/02699052.2021.1893384	http://dx.doi.org/10.1080/02699052.2021.1893384
151	Jang, SH; Kim, SH; Seo, JP	Long-term recovery from a minimally responsive state with recovery of an injured ascending reticular activating system A case report	MEDICINE	2021	10.1097/MD.0000000000023933	http://dx.doi.org/10.1097/MD.0000000000023933
152	Elias, GJB; Loh, A; Gwun, D; Pancholi, A; Boutet, A; Neudorfer, C; Germann, J; Namasivayam, A; Gramer, R; Paff, M; Lozano, AM	Deep brain stimulation of the brainstem	BRAIN	2021	10.1093/brain/awaa374	http://dx.doi.org/10.1093/brain/awaa374
153	Gao, Y; Gu, H; Yang, J; Yang, L; Li, Z; Zhang, J	Prognosis of patients in prolonged coma after severe carbon monoxide poisoning	HUMAN & EXPERIMENTAL TOXICOLOGY	2021	10.1177/0960327121997992	http://dx.doi.org/10.1177/0960327121997992
154	Ge, X; Zhang, Y; Xin, T; Luan, X	Effects of 10 Hz repetitive transcranial magnetic stimulation of the right dorsolateral prefrontal cortex in the vegetative state	EXPERIMENTAL AND THERAPEUTIC MEDICINE	2021	10.3892/etm.2021.9626	http://dx.doi.org/10.3892/etm.2021.9626
155	Murzabulatova, FK; Shigapov, ZK; Polyakova, NV	Early Ontogeny of Introduced Hydrangea Species	RUSSIAN JOURNAL OF DEVELOPMENTAL BIOLOGY	2021	10.1134/S1062360421020041	http://dx.doi.org/10.1134/S1062360421020041
156	Sontheimer, A; Pontier, B; Claise, B; Chassain, C; Coste, JM; Lemaire, JJ	Disrupted Pallido-Thalamo-Cortical Functional Connectivity in Chronic Disorders of Consciousness	BRAIN SCIENCES	2021	10.3390/brainsci11030356	http://dx.doi.org/10.3390/brainsci11030356
157	Wang, Y; Zhang, LP; Tian, JL; Lan, M; Liu, YS; Yan, TL; Qiu, QH	The treatment of integrated traditional Chinese and Western medicine to cure severe immune thrombocytopenia in a patient in a minimally conscious state: a case report	ANNALS OF PALLIATIVE MEDICINE	2021	10.21037/apm-21-307	http://dx.doi.org/10.21037/apm-21-307
158	Wilson, JE; Shinall, MC; Leath, TC; Wang, L; Harrell, FE; Wilson, LD; Nordness, MF; Rakhit, S; de Riesthal, MR; Duff, MC; Pandharipande, PP; Patel, MB	Worse Than Death: Survey of Public Perceptions of Disability Outcomes After Hypothetical Traumatic Brain Injury	ANNALS OF SURGERY	2021	10.1097/SLA.0000000000003389	http://dx.doi.org/10.1097/SLA.0000000000003389
159	Hermann, B; Stender, J; Habert, MO; Kas, A; Denis-Valente, M; Raimondo, F; Perez, P; Rohaut, B; Sitt, JD; Naccache, L	Multimodal FDG-PET and EEG assessment improves diagnosis and prognostication of disorders of consciousness	NEUROIMAGE-CLINICAL	2021	10.1016/j.nicl.2021.102601	http://dx.doi.org/10.1016/j.nicl.2021.102601
160	Fong, CY; Saw, MT; Li, LM; Lim, WK; Ong, LC; Gan, CS	Malaysian outcome of acute necrotising encephalopathy of childhood	BRAIN & DEVELOPMENT	2021	10.1016/j.braindev.2020.12.003	http://dx.doi.org/10.1016/j.braindev.2020.12.003
161	Garg, A; Soto, AL; Knies, AK; Kolenikov, S; Schalk, M; Hammer, H; White, DB; Holloway, RG; Sheth, KN; Fraenkel, L; Hwang, DY	Predictors of Surrogate Decision Makers Selecting Life-Sustaining Therapy for Severe Acute Brain Injury Patients: An Analysis of US Population Survey Data	NEUROCRITICAL CARE	2021	10.1007/s12028-021-01200-9	http://dx.doi.org/10.1007/s12028-021-01200-9
162	Ponsford, J; Harrison-Felix, C; Ketchum, JM; Spitz, G; Miller, AC; Corrigan, JD	Outcomes 1 and 2 Years After Moderate to Severe Traumatic Brain Injury: An International Comparative Study	ARCHIVES OF PHYSICAL MEDICINE AND REHABILITATION	2021	10.1016/j.apmr.2020.09.387	http://dx.doi.org/10.1016/j.apmr.2020.09.387
163	Raguz, M; Predrijevac, N; Dlaka, D; Oreskovic, D; Rotim, A; Romic, D; Almahariq, F; Marcinkovic, P; Deletis, V; Kostovic, I; Chudy, D	Structural changes in brains of patients with disorders of consciousness treated with deep brain stimulation	SCIENTIFIC REPORTS	2021	10.1038/s41598-021-83873-y	http://dx.doi.org/10.1038/s41598-021-83873-y
164	Feller, D; Vinante, C; Trentin, F; Innocenti, T	The effectiveness of median nerve electrical stimulation in patients with disorders of consciousness: a systematic review	BRAIN INJURY	2021	10.1080/02699052.2021.1887522	http://dx.doi.org/10.1080/02699052.2021.1887522
165	Liu, BH; Zhang, X; Wang, LJ; Li, YY; Hou, J; Duan, GP; Guo, TT; Wu, DY	Outcome Prediction in Unresponsive Wakefulness Syndrome and Minimally Conscious State by Non-linear Dynamic Analysis of the EEG	FRONTIERS IN NEUROLOGY	2021	10.3389/fneur.2021.510424	http://dx.doi.org/10.3389/fneur.2021.510424
166	Qin, PM; Wu, XH; Wu, CW; Wu, H; Zhang, J; Huang, ZR; Weng, XC; Zang, D; Qi, ZX; Tang, WJ; Hiromi, T; Tan, JX; Tanabe, S; Fogel, S; Hudetz, AG; Yang, YH; Stamatakis, EA; Mao, Y; Northoff, G	Higher-order sensorimotor circuit of the brain's global network supports human consciousness	NEUROIMAGE	2021	10.1016/j.neuroimage.2021.117850	http://dx.doi.org/10.1016/j.neuroimage.2021.117850
167	Meiron, O; Barron, J; David, J; Jaul, E	Neural reactivity parameters of awareness predetermine one-year survival in patients with disorders of consciousness	BRAIN INJURY	2021	10.1080/02699052.2021.1879398	http://dx.doi.org/10.1080/02699052.2021.1879398
168	Riganello, F; Soddu, A; Tonin, P	Addressing Pain for a Proper Rehabilitation Process in Patients With Severe Disorders of Consciousness	FRONTIERS IN PHARMACOLOGY	2021	10.3389/fphar.2021.628980	http://dx.doi.org/10.3389/fphar.2021.628980
169	Boltzmann, M; Schmidt, SB; Gutenbrunner, C; Krauss, JK; Stangel, M; Hoglinger, GU; Wallesch, CW; Munte, TF; Rollnik, JD	Auditory Stimulation Modulates Resting-State Functional Connectivity in Unresponsive Wakefulness Syndrome Patients	FRONTIERS IN NEUROSCIENCE	2021	10.3389/fnins.2021.554194	http://dx.doi.org/10.3389/fnins.2021.554194
170	Caronni, A; Liaci, E; Bianchi, A; Vigano, A; Marenco, F; Comanducci, A; Cabrini, DM; Meloni, M; Alberoni, M; Farina, E; Bianco, M; Galeri, S; Devalle, G; Navarro, J	Clinical course of SARS-CoV-2 infection in patients with severe acquired brain injury and a disorder of consciousness: an observational study	BRAIN INJURY	2021	10.1080/02699052.2021.1887937	http://dx.doi.org/10.1080/02699052.2021.1887937
171	Driessen, DMF; Utens, CMA; Ribbers, GM; van Erp, WS; Heijenbrok-Kal, MH	Outcome registry of early intensive neurorehabilitation in patients with disorders of consciousness: study protocol of a prospective cohort study	BMC NEUROLOGY	2021	10.1186/s12883-021-02099-7	http://dx.doi.org/10.1186/s12883-021-02099-7
172	Mizuguchi, Y; Konishi, T; Nagai, T; Sato, T; Takenaka, S; Tada, A; Kobayashi, Y; Komoriyama, H; Kato, Y; Omote, K; Sato, T; Kamiya, K; Tsujinaga, S; Iwano, H; Kikuchi, K; Tanaka, S; Anzai, T	Prognostic value of admission serum magnesium in acute myocardial infarction complicated by malignant ventricular arrhythmias	AMERICAN JOURNAL OF EMERGENCY MEDICINE	2021	10.1016/j.ajem.2021.02.005	http://dx.doi.org/10.1016/j.ajem.2021.02.005
173	Bagnato, S; Prestandrea, C; D'Agostino, T; Boccagni, C; Rubino, F	Somatosensory evoked potential amplitudes correlate with long-term consciousness recovery in patients with unresponsive wakefulness syndrome	CLINICAL NEUROPHYSIOLOGY	2021	10.1016/j.clinph.2021.01.006	http://dx.doi.org/10.1016/j.clinph.2021.01.006
174	Formica, C; De Salvo, S; Corallo, F; Alagna, A; Logiudice, AL; Todaro, A; Bramanti, P; Marino, S	Role of neurorehabilitative treatment using transcranial magnetic stimulation in disorders of consciousness	JOURNAL OF INTERNATIONAL MEDICAL RESEARCH	2021	10.1177/0300060520976472	http://dx.doi.org/10.1177/0300060520976472
175	Karpenko, A; Keegan, J	Diagnosis of Coma	EMERGENCY MEDICINE CLINICS OF NORTH AMERICA	2021	10.1016/j.emc.2020.09.009	http://dx.doi.org/10.1016/j.emc.2020.09.009
176	Mulkey, M; Everhart, DE; Gencarelli, A; Sorrell, A; Kim, S	A Review of Neuronal Pathways Associated With Consciousness	JOURNAL OF NEUROSCIENCE NURSING	2021	10.1097/JNN.0000000000000559	http://dx.doi.org/10.1097/JNN.0000000000000559
177	Naro, A; Maggio, MG; Leo, A; Calabro, RS	Multiplex and Multilayer Network EEG Analyses: A Novel Strategy in the Differential Diagnosis of Patients with Chronic Disorders of Consciousness	INTERNATIONAL JOURNAL OF NEURAL SYSTEMS	2021	10.1142/S0129065720500525	http://dx.doi.org/10.1142/S0129065720500525
178	Sanz, LRD; Aubinet, C; Cassol, H; Bodart, O; Wannez, S; Bonin, EAC; Barra, A; Lejeune, N; Martial, C; Chatelle, C; Ledoux, D; Laureys, S; Thibaut, A; Gosseries, O	SECONDs Administration Guidelines: A Fast Tool to Assess Consciousness in Brain-injured Patients	JOVE-JOURNAL OF VISUALIZED EXPERIMENTS	2021	10.3791/61968	http://dx.doi.org/10.3791/61968
179	Zilio, F; Gomez-Pilar, J; Cao, SM; Zhang, J; Zang, D; Qi, ZX; Tan, JX; Hiromi, T; Wu, XH; Fogel, S; Huang, ZR; Hohmann, MR; Fomina, T; Synofzik, M; Grosse-Wentrup, M; Owen, AM; Northoff, G	Are intrinsic neural timescales related to sensory processing? Evidence from abnormal behavioral states	NEUROIMAGE	2021	10.1016/j.neuroimage.2020.117579	http://dx.doi.org/10.1016/j.neuroimage.2020.117579
180	Boltzmann, M; Schmidt, SB; Gutenbrunner, C; Krauss, JK; Stangel, M; Hoglinger, GU; Wallesch, CW; Rollnik, JD	The influence of the CRS-R score on functional outcome in patients with severe brain injury receiving early rehabilitation	BMC NEUROLOGY	2021	10.1186/s12883-021-02063-5	http://dx.doi.org/10.1186/s12883-021-02063-5
181	Yue, Y; Zhao, ZR; Liu, DC; Liu, HJ; Lu, DL; Zhang, H; Jin, P	Life-threatening complications after microvascular decompression procedure: Lessons from a consecutive series of 596 patients	JOURNAL OF CLINICAL NEUROSCIENCE	2021	10.1016/j.jocn.2021.01.014	http://dx.doi.org/10.1016/j.jocn.2021.01.014
182	Knotts, CM; Modarresi, M; Samanta, D; Richmond, BK	The Impact of Under-triage on Trauma Outcomes in Older Populations >= 65 Years	AMERICAN SURGEON	2021	10.1177/0003134820951456	http://dx.doi.org/10.1177/0003134820951456
183	Lucca, LF; De Tanti, A; Cava, F; Romoli, A; Formisano, R; Scarponi, F; Estraneo, A; Frattini, D; Tonin, P; Bertolino, C; Salucci, P; Hakiki, B; D'Ippolito, M; Zampolini, M; Masotta, O; Premoselli, S; Interlenghi, M; Salvatore, C; Polidori, A; Cerasa, A	Predicting Outcome of Acquired Brain Injury by the Evolution of Paroxysmal Sympathetic Hyperactivity Signs	JOURNAL OF NEUROTRAUMA	2021	10.1089/neu.2020.7302	http://dx.doi.org/10.1089/neu.2020.7302
184	Zarkali, A; McColgan, P; Leyland, LA; Lees, AJ; Rees, G; Weil, RS	Organisational and neuromodulatory underpinnings of structural-functional connectivity decoupling in patients with Parkinson's disease	COMMUNICATIONS BIOLOGY	2021	10.1038/s42003-020-01622-9	http://dx.doi.org/10.1038/s42003-020-01622-9
185	Nagamine-Pinheiro, N; Fagg, CW; Gomes, SM; Oliveira, RC; Sonsin-Oliveira, J	Vegetative anatomy, morphology and histochemistry of three species of Malpighiaceae used in analogues of the Amazonian psychoactive beverage Ayahuasca	FLORA	2021	10.1016/j.flora.2020.151760	http://dx.doi.org/10.1016/j.flora.2020.151760
186	Perez, P; Valente, M; Hermann, B; Sitt, J; Faugeras, F; Demeret, S; Rohaut, B; Naccache, L	Auditory Event-Related Global Effect Predicts Recovery of Overt Consciousness	FRONTIERS IN NEUROLOGY	2021	10.3389/fneur.2020.588233	http://dx.doi.org/10.3389/fneur.2020.588233
187	Sattin, D; Sebastiano, DR; Magnani, FG; D'Incerti, L; Marotta, G; Benti, R; Tirelli, S; Bersano, A; Duran, D; Visani, E; Ferraro, S; Minati, L; Nigri, A; Rosazza, C; Marzoli, SB; Ciasca, P; Carcagni, A; Bruzzone, MG; Franceschetti, S; Leonardi, M; Guido, D	Visual fixation in disorders of consciousness: Development of predictive models to support differential diagnosis	PHYSIOLOGY & BEHAVIOR	2021	10.1016/j.physbeh.2021.113310	http://dx.doi.org/10.1016/j.physbeh.2021.113310
188	Estraneo, A; Masotta, O; Bartolo, M; Pistoia, F; Perin, C; Marino, S; Lucca, L; Pingue, V; Casanova, E; Romoli, A; Gentile, S; Formisano, R; Salvi, GP; Scarponi, F; De Tanti, A; Bongioanni, P; Rossato, E; Santangelo, A; Diana, AR; Gambarin, M; Intiso, D; Antenucci, R; Premoselli, S; Bertoni, M; De Bellis, F	Multi-center study on overall clinical complexity of patients with prolonged disorders of consciousness of different etiologies	BRAIN INJURY	2021	10.1080/02699052.2020.1861652	http://dx.doi.org/10.1080/02699052.2020.1861652
189	Wang, YX; Zhang, YK; Hong, Y; Zeng, P; Hu, ZT; Xu, XL; Wang, HZ	Advance directives and end-of-life care: knowledge and preferences of patients with brain Tumours from Anhui, China	BMC CANCER	2021	10.1186/s12885-020-07775-4	http://dx.doi.org/10.1186/s12885-020-07775-4
190	Carvalho, ML; Carneiro, CE	Leaf morphoanatomy of an endemic massaranduba from Chapada Diamantina, Bahia, Brazil	BIOTA NEOTROPICA	2021	10.1590/1676-0611-BN-2020-1187	http://dx.doi.org/10.1590/1676-0611-BN-2020-1187
191	Catley, P; Pywell, S; Tanner, A	End-of-life Decisions for Patients with Prolonged Disorders of Consciousness in England and Wales: Time for Neuroscience-informed Improvements	CAMBRIDGE QUARTERLY OF HEALTHCARE ETHICS	2021	10.1017/S0963180120000584	http://dx.doi.org/10.1017/S0963180120000584
192	Duyu, M; Karakaya, Z; Yildiz, S	Nontraumatic coma in the pediatric intensive care unit: etiology, clinical characteristics	TURKISH JOURNAL OF MEDICAL SCIENCES	2021	10.3906/sag-2004-330	http://dx.doi.org/10.3906/sag-2004-330
193	Gorska, U; Rupp, A; Celikel, T; Englitz, B	Assessing the state of consciousness for individual patients using complex, statistical stimuli	NEUROIMAGE-CLINICAL	2021	10.1016/j.nicl.2020.102471	http://dx.doi.org/10.1016/j.nicl.2020.102471
194	Jaul, E; Meiron, O	Advanced Dementia: Brain-State Characteristics and Clinical Indicators of Early Mortality	JOURNAL OF ALZHEIMERS DISEASE	2021	10.3233/JAD-201563	http://dx.doi.org/10.3233/JAD-201563
195	Mifsud, S	Morphology of the invasive Carpobrotus (Aizoaceae) in Europe: Malta as a case study	MEDITERRANEAN BOTANY	2021	10.5209/mbot.71195	http://dx.doi.org/10.5209/mbot.71195
196	Munce, SEP; Webster, F; Christian, J; Gonzalez-Lara, LE; Owen, AM; Weijer, C	Experiences of family of individuals in a locked in, minimally conscious state, or vegetative state with the health care system	BRAIN INJURY	2021	10.1080/02699052.2020.1858494	http://dx.doi.org/10.1080/02699052.2020.1858494
197	Naro, A; Pignolo, L; Lucca, LF; Calabro, RS	An action-observation/motor-imagery based approach to differentiate disorders of consciousness: what is beneath the tip of the iceberg?	RESTORATIVE NEUROLOGY AND NEUROSCIENCE	2021	10.3233/RNN-201130	http://dx.doi.org/10.3233/RNN-201130
198	Noe, E; Ferri, J; Olaya, J; Navarro, MD; O'Valle, M; Colomer, C; Moliner, B; Ippoliti, C; Maza, A; Llorens, R	When, How, and to What Extent Are Individuals with Unresponsive Wakefulness Syndrome Able to Progress? Neurobehavioral Progress	BRAIN SCIENCES	2021	10.3390/brainsci11010126	http://dx.doi.org/10.3390/brainsci11010126
199	Nourski, KV; Steinschneider, M; Rhone, AE; Krause, BM; Kawasaki, H; Banks, MI	Cortical responses to auditory novelty across task conditions: An intracranial electrophysiology study	HEARING RESEARCH	2021	10.1016/j.heares.2020.107911	http://dx.doi.org/10.1016/j.heares.2020.107911
200	Xu, SY; Li, HJ; Huang, J; Li, XP; Li, CX	Migraine with Brainstem Aura Accompanied by Disorders of Consciousness	JOURNAL OF PAIN RESEARCH	2021	10.2147/JPR.S305483	http://dx.doi.org/10.2147/JPR.S305483
201	Yim, JH; Song, KY; Kim, H; Bae, D; Chon, JW; Seo, KH	Effectiveness of calcium hypochlorite, quaternary ammonium compounds, and sodium hypochlorite in eliminating vegetative cells and spores of Bacillus anthracis surrogate	JOURNAL OF VETERINARY SCIENCE	2021	10.4142/jvs.2021.22.e11	http://dx.doi.org/10.4142/jvs.2021.22.e11
202	Gonzalez-Lara, LE; Munce, S; Christian, J; Owen, AM; Weijer, C; Webster, F	The multiplicity of caregiving burden: a qualitative analysis of families with prolonged disorders of consciousness	BRAIN INJURY	2021	10.1080/02699052.2020.1865565	http://dx.doi.org/10.1080/02699052.2020.1865565
203	Ferraro, S; Nigri, A; D'Incerti, L; Rosazza, C; Sattin, D; Sebastiano, DR; Visani, E; Duran, D; Marotta, G; Demichelis, G; Catricala', E; Kotz, S; Verga, L; Leonardi, M; Cappa, S; Bruzzone, MG	Preservation of Language Processing and Auditory Performance in Patients With Disorders of Consciousness: A Multimodal Assessment	FRONTIERS IN NEUROLOGY	2020	10.3389/fneur.2020.526465	http://dx.doi.org/10.3389/fneur.2020.526465
204	Edlow, BL; Claassen, J; Schiff, ND; Greer, DM	Recovery from disorders of consciousness: mechanisms, prognosis and emerging therapies	NATURE REVIEWS NEUROLOGY	2021	10.1038/s41582-020-00428-x	http://dx.doi.org/10.1038/s41582-020-00428-x
205	Liu, JZ; Si, ZH; Liu, J; Lin, Y; Yuan, J; Xu, S; He, Y; Zhang, T; Wang, AH	Clinical and Imaging Prognosis in Patients with Delayed Encephalopathy after Acute Carbon Monoxide Poisoning	BEHAVIOURAL NEUROLOGY	2020	10.1155/2020/1719360	http://dx.doi.org/10.1155/2020/1719360
206	McWilliams, A; Fleming, SM; David, AS; Owen, G	The Use of Neuroscience and Psychological Measurement in England's Court of Protection	FRONTIERS IN PSYCHIATRY	2020	10.3389/fpsyt.2020.570709	http://dx.doi.org/10.3389/fpsyt.2020.570709
207	Li, Y; Zeng, YM; Liu, M; Lu, YQ; Liu, XY; Zhang, YL; Jiang, ZS; Yang, TT; Sun, Y; Lan, K; Chen, YK	Development of a risk scoring system for prognostication in HIV-related toxoplasma encephalitis	BMC INFECTIOUS DISEASES	2020	10.1186/s12879-020-05651-x	http://dx.doi.org/10.1186/s12879-020-05651-x
208	Pauli, R; O'Donnell, A; Cruse, D	Resting-State Electroencephalography for Prognosis in Disorders of Consciousness Following Traumatic Brain Injury	FRONTIERS IN NEUROLOGY	2020	10.3389/fneur.2020.586945	http://dx.doi.org/10.3389/fneur.2020.586945
209	Blauwblomme, T; Demertzi, A; Tacchela, JM; Fillon, L; Bourgeois, M; Losito, E; Eisermann, M; Marinazzo, D; Raimondo, F; Alcauter, S; Van de Steen, F; Colenbier, N; Laureys, S; Dangouloff-Ros, V; Naccache, L; Boddaert, N; Nabbout, R	Complete hemispherotomy leads to lateralized functional organization and lower level of consciousness in the isolated hemisphere	EPILEPSIA OPEN	2020	10.1002/epi4.12433	http://dx.doi.org/10.1002/epi4.12433
210	Feng, YL; Zhang, JQ; Zhou, Y; Bai, ZF; Yin, Y	Noninvasive brain stimulation for patients with a disorder of consciousness: a systematic review and meta-analysis	REVIEWS IN THE NEUROSCIENCES	2020	10.1515/revneuro-2020-0033	http://dx.doi.org/10.1515/revneuro-2020-0033
211	Gottshall, JL; Sebastiano, DR	Sleep in disorders of consciousness: diagnostic, prognostic, and therapeutic considerations	CURRENT OPINION IN NEUROLOGY	2020	10.1097/WCO.0000000000000870	http://dx.doi.org/10.1097/WCO.0000000000000870
212	Kandeepan, S; Rudas, J; Gomez, F; Stojanoski, B; Valluri, S; Owen, AM; Naci, L; Nichols, ES; Soddu, A	Modeling an auditory stimulated brain under altered states of consciousness using the generalized Ising model	NEUROIMAGE	2020	10.1016/j.neuroimage.2020.117367	http://dx.doi.org/10.1016/j.neuroimage.2020.117367
213	LaRovere, KL; Tasker, RC	Defining catastrophic brain injury in children leading to coma and disorders of consciousness and the scope of the problem	CURRENT OPINION IN PEDIATRICS	2020	10.1097/MOP.0000000000000951	http://dx.doi.org/10.1097/MOP.0000000000000951
214	Olaya, J; Noe, E; Navarro, MD; O'Valle, M; Colomer, C; Moliner, B; Ippoliti, C; Ferri, J; Maza, A; Llorens, R	When, How, and to What Extent Are Individuals with Unresponsive Wakefulness Syndrome Able to Progress? Functional Independence	BRAIN SCIENCES	2020	10.3390/brainsci10120990	http://dx.doi.org/10.3390/brainsci10120990
215	Pan, CX; Costa, BA; Yushuvayev, EK; Gross, L; Kawai, F	Can Orthodox Jewish Patients Undergo Palliative Extubation? A Challenging Ethics Case Study	JOURNAL OF PAIN AND SYMPTOM MANAGEMENT	2020	10.1016/j.jpainsymman.2020.08.027	http://dx.doi.org/10.1016/j.jpainsymman.2020.08.027
216	Rissman, L; Paquette, ET	Ethical and legal considerations related to disorders of consciousness	CURRENT OPINION IN PEDIATRICS	2020	10.1097/MOP.0000000000000961	http://dx.doi.org/10.1097/MOP.0000000000000961
217	Schnakers, C; Hirsch, M; Noe, E; Llorens, R; Lejeune, N; Veeramuthu, V; De Marco, S; Demertzi, A; Duclos, C; Morrissey, AM; Chatelle, C; Estraneo, A	Covert Cognition in Disorders of Consciousness: A Meta-Analysis	BRAIN SCIENCES	2020	10.3390/brainsci10120930	http://dx.doi.org/10.3390/brainsci10120930
218	Sinitsyn, DO; Poydasheva, AG; Bakulin, IS; Legostaeva, LA; Iazeva, EG; Sergeev, DV; Sergeeva, AN; Kremneva, EI; Morozova, SN; Lagoda, DY; Casarotto, S; Comanducci, A; Ryabinkina, YV; Suponeva, NA; Piradov, MA	Detecting the Potential for Consciousness in Unresponsive Patients Using the Perturbational Complexity Index	BRAIN SCIENCES	2020	10.3390/brainsci10120917	http://dx.doi.org/10.3390/brainsci10120917
219	Snider, SB; Edlow, BL	MRI in disorders of consciousness	CURRENT OPINION IN NEUROLOGY	2020	10.1097/WCO.0000000000000873	http://dx.doi.org/10.1097/WCO.0000000000000873
220	Xu, G; Sheng, QQ; Xin, QG; Song, YX; Zhang, GY; Yuan, L; Zhao, P; Liang, J	EEG Assessment in a 2-Year-Old Child with Prolonged Disorders of Consciousness: 3 Years' Follow-up	COMPUTATIONAL INTELLIGENCE AND NEUROSCIENCE	2020	10.1155/2020/8826238	http://dx.doi.org/10.1155/2020/8826238
221	Pozzi, M; Galbiati, S; Locatelli, F; Carnovale, C; Radice, S; Strazzer, S; Clementi, E	Drug Use in Pediatric Patients Admitted to Rehabilitation For Severe Acquired Brain Injury: Analysis of the Associations With Rehabilitation Outcomes	PEDIATRIC DRUGS	2021	10.1007/s40272-020-00429-9	http://dx.doi.org/10.1007/s40272-020-00429-9
222	Zou, WJ; Wang, XX; Zhang, R; Abdelrahim, MEA; Zhao, ZY	Prevalence of persistent vegetative state compared to recovery, disability, and death in subjects with severe traumatic brain injury: A meta-analysis	INTERNATIONAL JOURNAL OF CLINICAL PRACTICE	2021	10.1111/ijcp.13835	http://dx.doi.org/10.1111/ijcp.13835
223	Nohl, A; Hamsen, U; Jensen, KO; Sprengel, K; Ziegenhain, F; Lefering, R; Dudda, M; Schildhauer, TA; Wegner, A	Incidence, impact and risk factors for multidrug-resistant organisms (MDRO) in patients with major trauma: a European Multicenter Cohort Study	EUROPEAN JOURNAL OF TRAUMA AND EMERGENCY SURGERY	2022	10.1007/s00068-020-01545-4	http://dx.doi.org/10.1007/s00068-020-01545-4
224	He, RH; Fan, JZ; Wang, HJ; Zhong, YH; Ma, JH	Differentiating Responders and Non-responders to rTMS Treatment for Disorder of Consciousness Using EEG After-Effects	FRONTIERS IN NEUROLOGY	2020	10.3389/fneur.2020.583268	http://dx.doi.org/10.3389/fneur.2020.583268
225	Mertel, I; Pavlov, YG; Barner, C; Muller, F; Diekelmann, S; Kotchoubey, B	Sleep in disorders of consciousness: behavioral and polysomnographic recording	BMC MEDICINE	2020	10.1186/s12916-020-01812-6	http://dx.doi.org/10.1186/s12916-020-01812-6
226	Bareham, CA; Oxner, M; Gastrell, T; Carmel, D	Beyond the neural correlates of consciousness: using brain stimulation to elucidate causal mechanisms underlying conscious states and contents	JOURNAL OF THE ROYAL SOCIETY OF NEW ZEALAND	2021	10.1080/03036758.2020.1840405	http://dx.doi.org/10.1080/03036758.2020.1840405
227	Sinurat, R	The Glasgow Outcome Scale-Extended Pediatric Scores of Intracranial Bleeding Patients with Acquired Prothrombin Complex Deficiency Post Craniotomy and Duraplasty	PEDIATRIC NEUROSURGERY	2020	10.1159/000511020	http://dx.doi.org/10.1159/000511020
228	Barra, ME; Izzy, S; Sarro-Schwartz, A; Hirschberg, RE; Mazwi, N; Edlow, BL	Stimulant Therapy in Acute Traumatic Brain Injury: Prescribing Patterns and Adverse Event Rates at 2 Level 1 Trauma Centers	JOURNAL OF INTENSIVE CARE MEDICINE	2020	10.1177/0885066619841603	http://dx.doi.org/10.1177/0885066619841603
229	Comanducci, A; Boly, M; Claassen, J; De Lucia, M; Gibson, RM; Juan, E; Laureys, S; Naccache, L; Owen, AM; Rosanova, M; Rossetti, AO; Schnakers, C; Sitt, JD; Schiff, ND; Massimini, M	Clinical and advanced neurophysiology in the prognostic and diagnostic evaluation of disorders of consciousness: review of an IFCN-endorsed expert group	CLINICAL NEUROPHYSIOLOGY	2020	10.1016/j.clinph.2020.07.015	http://dx.doi.org/10.1016/j.clinph.2020.07.015
230	Kletzel, SL; Aaronson, AL; Guernon, A; Carbone, C; Chaudhry, N; Walsh, E; Conneely, M; Patil, V; Roth, E; Steiner, M; Pacheco, M; Rosenow, J; Pape, TLB	Safety Considerations for the Use of Transcranial Magnetic Stimulation as Treatment for Coma Recovery in People With Severe Traumatic Brain Injury	JOURNAL OF HEAD TRAUMA REHABILITATION	2020	10.1097/HTR.0000000000000636	http://dx.doi.org/10.1097/HTR.0000000000000636
231	Mouden, S; Leiss, KA; Uthe, H; Klinkhamer, PGL	Water Dipping of Auxin Coated Chrysanthemum Cuttings Confers Protection against Insect Herbivores	INSECTS	2020	10.3390/insects11110790	http://dx.doi.org/10.3390/insects11110790
232	Pape, TLB; Herrold, AA; Livengood, SL; Guernon, A; Weaver, JA; Higgins, JP; Rosenow, JM; Walsh, E; Bhaumik, R; Pacheco, M; Patil, VK; Kletzel, S; Conneely, M; Bhaumik, DK; Mallinson, T; Parrish, T	A Pilot Trial Examining the Merits of Combining Amantadine and Repetitive Transcranial Magnetic Stimulation as an Intervention for Persons With Disordered Consciousness After TBI	JOURNAL OF HEAD TRAUMA REHABILITATION	2020	10.1097/HTR.0000000000000634	http://dx.doi.org/10.1097/HTR.0000000000000634
233	Sangare, A; Dong, A; Valente, M; Pyatigorskaya, N; Cao, A; Altmayer, V; Zyss, J; Lambrecq, V; Roux, D; Morlon, Q; Perez, P; Ben Salah, A; Virolle, S; Puybasset, L; Sitt, JD; Rohaut, B; Naccache, L	Neuroprognostication of Consciousness Recovery in a Patient with COVID-19 Related Encephalitis: Preliminary Findings from a Multimodal Approach	BRAIN SCIENCES	2020	10.3390/brainsci10110845	http://dx.doi.org/10.3390/brainsci10110845
234	Sattin, D; Sebastiano, DR; D'Incerti, L; Guido, D; Marotta, G; Benti, R; Tirelli, S; Magnani, FG; Bersano, A; Duran, D; Ferraro, S; Minati, L; Nigri, A; Rosazza, C; Marzoli, SB; Leonardi, M	Visual behaviors in disorders of consciousness: Disentangling conscious visual processing by a multimodal approach	EUROPEAN JOURNAL OF NEUROSCIENCE	2020	10.1111/ejn.14875	http://dx.doi.org/10.1111/ejn.14875
235	Sherer, M; Katz, DI; Bodien, YG; Arciniegas, DB; Block, C; Blum, S; Doiron, M; Frey, K; Giacino, JT; Graf, MJP; Greenwald, B; Hammond, FM; Kalmar, K; Kean, J; Kraus, MF; Nakase-Richardson, R; Pavawalla, S; Rosenbaum, A; Stuss, DT; Yablon, SA	Post-traumatic Confusional State: A Case Definition and Diagnostic Criteria	ARCHIVES OF PHYSICAL MEDICINE AND REHABILITATION	2020	10.1016/j.apmr.2020.06.021	http://dx.doi.org/10.1016/j.apmr.2020.06.021
236	Veselkin, DV; Zolotareva, NV; Lipikhina, YA; Podgaevskaya, EN; Kiseleva, OA	Diversity of Plants in Thickets of Invasive Sorbaria sorbifolia: Differences in the Effect on Aboveground Vegetation and Seed Bank	RUSSIAN JOURNAL OF ECOLOGY	2020	10.1134/S1067413620060090	http://dx.doi.org/10.1134/S1067413620060090
237	Liu, FZ; Zhao, Q; Liu, SX; Xu, YZ; Zhou, DR; Gao, Y; Zhu, LQ	Revealing the Pharmacological Mechanism of Acorus tatarinowii in the Treatment of Ischemic Stroke Based on Network Pharmacology	EVIDENCE-BASED COMPLEMENTARY AND ALTERNATIVE MEDICINE	2020	10.1155/2020/3236768	http://dx.doi.org/10.1155/2020/3236768
238	Li, XX; Tan, XF; Wang, PY; Hu, XH; Dong, Y; Zhang, XT; Luo, BY	Chronic disorders of consciousness: a case report with longitudinal evaluation of disease progression using 7T magnetic resonance imaging	BMC NEUROLOGY	2020	10.1186/s12883-020-01973-0	http://dx.doi.org/10.1186/s12883-020-01973-0
239	Lutkenhoff, ES; Wright, MJ; Shrestha, V; Real, C; McArthur, DL; Buitrago-Blanco, M; Vespa, PM; Monti, MM	The subcortical basis of outcome and cognitive impairment in TBI	NEUROLOGY	2020	10.1212/WNL.0000000000010825	http://dx.doi.org/10.1212/WNL.0000000000010825
240	Cinamon, U; Albukrek, D; Dvir, D; Marom, T	Reversible conductive hearing impediments among patients with severe brain injury	DISABILITY AND REHABILITATION	2020	10.1080/09638288.2019.1588923	http://dx.doi.org/10.1080/09638288.2019.1588923
241	Lucca, LF; Lofaro, D; Leto, E; Ursino, M; Rogano, S; Pileggi, A; Vulcano, S; Conforti, D; Tonin, P; Cerasa, A	The Impact of Medical Complications in Predicting the Rehabilitation Outcome of Patients With Disorders of Consciousness After Severe Traumatic Brain Injury	FRONTIERS IN HUMAN NEUROSCIENCE	2020	10.3389/fnhum.2020.570544	http://dx.doi.org/10.3389/fnhum.2020.570544
242	Masiero, S; Bazo, HAC; Rattazzi, M; Bernardi, L; Munari, M; Faggin, E; Cattelan, M; Pauletto, P; Del Felice, A	Developing an instrument for an early prediction model of long-term functional outcomes in people with acquired injuries of the central nervous system: protocol and methodological aspects	NEUROLOGICAL SCIENCES	2021	10.1007/s10072-020-04821-8	http://dx.doi.org/10.1007/s10072-020-04821-8
243	Pape, TBL; Livengood, SL; Kletzel, SL; Blabas, B; Guernon, A; Bhaumik, DK; Bhaumik, R; Mallinson, T; Weaver, JA; Higgins, JP; Wang, X; Herrold, AA; Rosenow, JM; Parrish, T	Neural Connectivity Changes Facilitated by Familiar Auditory Sensory Training in Disordered Consciousness: A TBI Pilot Study	FRONTIERS IN NEUROLOGY	2020	10.3389/fneur.2020.01027	http://dx.doi.org/10.3389/fneur.2020.01027
244	Adeleye, AO; Idowu, OK; Ghadirpour, R; Iaccarino, C	Minicraniotomy Under Local Anesthesia and Monitored Sedation for the Operative Treatment of Uncomplicated Traumatic Acute Extradural Hematoma	WORLD NEUROSURGERY	2020	10.1016/j.wneu.2020.04.219	http://dx.doi.org/10.1016/j.wneu.2020.04.219
245	Annen, J; Mertel, I; Xu, R; Chatelle, C; Lesenfants, D; Ortner, R; Bonin, EAC; Guger, C; Laureys, S; Muller, F	Auditory and Somatosensory P3 Are Complementary for the Assessment of Patients with Disorders of Consciousness	BRAIN SCIENCES	2020	10.3390/brainsci10100748	http://dx.doi.org/10.3390/brainsci10100748
246	Chatelle, C; Rosenthal, ES; Bodien, YG; Spencer-Salmon, CA; Giacino, JT; Edlow, BL	EEG Correlates of Language Function in Traumatic Disorders of Consciousness	NEUROCRITICAL CARE	2020	10.1007/s12028-019-00904-3	http://dx.doi.org/10.1007/s12028-019-00904-3
247	Czorlich, P; Mader, MMD; Emami, P; Westphal, M; Lefering, R; Hoffmann, M	Operative versus non-operative treatment of traumatic brain injuries in patients 80 years of age or older	NEUROSURGICAL REVIEW	2020	10.1007/s10143-019-01159-4	http://dx.doi.org/10.1007/s10143-019-01159-4
248	Dijkland, SA; Jaja, BNR; van der Jagt, M; Roozenbeek, B; Vergouwen, MDI; Suarez, JI; Torner, JC; Todd, MM; van den Bergh, WM; Saposnik, G; Zumofen, DW; Cusimano, MD; Mayer, SA; Lo, BWY; Steyerberg, EW; Dippel, DWJ; Schweizer, TA; Macdonald, RL; Lingsma, HF	Between-center and between-country differences in outcome after aneurysmal subarachnoid hemorrhage in the Subarachnoid Hemorrhage International Trialists (SAHIT) repository	JOURNAL OF NEUROSURGERY	2020	10.3171/2019.5.JNS19483	http://dx.doi.org/10.3171/2019.5.JNS19483
249	Doradzinska, L; Wojcik, MJ; Paz, M; Nowicka, MM; Nowicka, A; Bola, M	Unconscious perception of one's own name modulates amplitude of the P3B ERP component	NEUROPSYCHOLOGIA	2020	10.1016/j.neuropsychologia.2020.107564	http://dx.doi.org/10.1016/j.neuropsychologia.2020.107564
250	Graham, M	Precedent Autonomy and Surrogate Decisionmaking After Severe Brain Injury	CAMBRIDGE QUARTERLY OF HEALTHCARE ETHICS	2020	10.1017/S0963180120000286	http://dx.doi.org/10.1017/S0963180120000286
251	Kelbich, P; Radovnicky, T; Selke-Krulichova, I; Lodin, J; Matuchova, I; Sames, M; Prochazka, J; Krejsek, J; Hanuljakova, E; Hejcl, A	Can Aspartate Aminotransferase in the Cerebrospinal Fluid Be a Reliable Predictive Parameter?	BRAIN SCIENCES	2020	10.3390/brainsci10100698	http://dx.doi.org/10.3390/brainsci10100698
252	Naro, A; Calabro, RS	Towards New Diagnostic Approaches in Disorders of Consciousness: A Proof of Concept Study on the Promising Use of Imagery Visuomotor Task	BRAIN SCIENCES	2020	10.3390/brainsci10100746	http://dx.doi.org/10.3390/brainsci10100746
253	Tajima, Y; Hayasaka, M; Ebihara, K; Yokoyama, D; Suda, I	Predictors of Very Poor Outcome after Mechanical Thrombectomy for Acute Basilar Artery Occlusion	NEUROLOGIA MEDICO-CHIRURGICA	2020	10.2176/nmc.oa.2020-0148	http://dx.doi.org/10.2176/nmc.oa.2020-0148
254	Taylor, N; Graham, M; Delargy, M; Naci, L	Memory During the Presumed Vegetative State: Implications for Patient Quality of Life	CAMBRIDGE QUARTERLY OF HEALTHCARE ETHICS	2020	10.1017/S0963180120000274	http://dx.doi.org/10.1017/S0963180120000274
255	Trevisi, G; Sturiale, CL; Scerrati, A; Rustemi, O; Ricciardi, L; Raneri, F; Tomatis, A; Piazza, A; Auricchio, AM; Stifano, V; Romano, C; De Bonis, P; Mangiola, A	Acute subdural hematoma in the elderly: outcome analysis in a retrospective multicentric series of 213 patients	NEUROSURGICAL FOCUS	2020	10.3171/2020.7.FOCUS20437	http://dx.doi.org/10.3171/2020.7.FOCUS20437
256	Kandpal, V; Joshi, PK; Joshi, N	Effect of Seasonal Variation on Chemical Compositions of Essential Oils of Root, Shoot and Inflorescence ofSelinum wallichianum	JOURNAL OF ESSENTIAL OIL BEARING PLANTS	2020	10.1080/0972060X.2020.1820909	http://dx.doi.org/10.1080/0972060X.2020.1820909
257	Mensen, A; Bodart, O; Thibaut, A; Wannez, S; Annen, J; Laureys, S; Gosseries, O	Decreased Evoked Slow-Activity After tDCS in Disorders of Consciousness	FRONTIERS IN SYSTEMS NEUROSCIENCE	2020	10.3389/fnsys.2020.00062	http://dx.doi.org/10.3389/fnsys.2020.00062
258	Zhang, R; Zhang, LP; Guo, YK; Shi, L; Gao, JF; Wang, XJ; Hu, YX	Effects of High-Definition Transcranial Direct-Current Stimulation on Resting-State Functional Connectivity in Patients With Disorders of Consciousness	FRONTIERS IN HUMAN NEUROSCIENCE	2020	10.3389/fnhum.2020.560586	http://dx.doi.org/10.3389/fnhum.2020.560586
259	Simpkins, AN; Busl, KM; Amorim, E; Barnett-Tapia, C; Cervenka, MC; Dhakar, MB; Etherton, MR; Fung, C; Griggs, R; Holloway, RG; Kelly, AG; Khan, IR; Lizarraga, KJ; Madagan, HG; Onweni, CL; Mestre, H; Rabinstein, AA; Rubinos, C; Dionisio-Santos, DA; Youn, TS; Merck, LH; Maciel, CB	Proceedings from the Neurotherapeutics Symposium on Neurological Emergencies: Shaping the Future of Neurocritical Care	NEUROCRITICAL CARE	2020	10.1007/s12028-020-01085-0	http://dx.doi.org/10.1007/s12028-020-01085-0
260	Andersen, LM; Boelsbjerg, HB; Hoybye, MT	Disorders of Consciousness: An Embedded Ethnographic Approach to Uncovering the Specific Influence of Functional Neurodiagnostics of Consciousness in Surrogate Decision Making	NEUROETHICS	2021	10.1007/s12152-020-09448-2	http://dx.doi.org/10.1007/s12152-020-09448-2
261	Xu, JW; Galardi, MM; Pok, B; Patel, KK; Zhao, CW; Andrews, JP; Singla, S; McCafferty, CP; Feng, L; Musonza, ET; Kundishora, AJ; Gummadavelli, A; Gerrard, JL; Laubach, M; Schiff, ND; Blumenfeld, H	Thalamic Stimulation Improves Postictal Cortical Arousal and Behavior	JOURNAL OF NEUROSCIENCE	2020	10.1523/JNEUROSCI.1370-20.2020	http://dx.doi.org/10.1523/JNEUROSCI.1370-20.2020
262	Estraneo, A; Fiorenza, S; Magliacano, A; Formisano, R; Mattia, D; Grippo, A; Romoli, AM; Angelakis, E; Cassol, H; Thibaut, A; Gosseries, O; Lamberti, G; No, E; Bagnato, S; Edlow, BL; Chatelle, C; Lejeune, N; Veeramuthu, V; Bartolo, M; Toppi, J; Zasler, N; Schnakers, C; Trojano, L	Multicenter prospective study on predictors of short-term outcome in disorders of consciousness	NEUROLOGY	2020	10.1212/WNL.0000000000010254	http://dx.doi.org/10.1212/WNL.0000000000010254
263	Jain, R; Ramakrishnan, AG	Electrophysiological and Neuroimaging Studies - During Resting State and Sensory Stimulation in Disorders of Consciousness: A Review	FRONTIERS IN NEUROSCIENCE	2020	10.3389/fnins.2020.555093	http://dx.doi.org/10.3389/fnins.2020.555093
264	Xiong, WX; Mu, J; Guo, J; Lu, L; Liu, D; Luo, JF; Li, N; Liu, J; Yang, D; Gao, H; Zhang, YY; Lin, MT; Shen, SS; Zhang, HS; Chen, L; Wang, G; Luo, FM; Li, WM; Chen, SL; He, L; Sander, JW; Zhou, D	New onset neurologic events in people with COVID-19 in 3 regions in China	NEUROLOGY	2020	10.1212/WNL.0000000000010034	http://dx.doi.org/10.1212/WNL.0000000000010034
265	Wang, J; Hu, XH; Hu, ZY; Sun, ZW; Laureys, S; Di, HB	The misdiagnosis of prolonged disorders of consciousness by a clinical consensus compared with repeated coma-recovery scale-revised assessment	BMC NEUROLOGY	2020	10.1186/s12883-020-01924-9	http://dx.doi.org/10.1186/s12883-020-01924-9
266	Bai, Y; Lin, YJ; Ziemann, U	Managing disorders of consciousness: the role of electroencephalography	JOURNAL OF NEUROLOGY	2021	10.1007/s00415-020-10095-z	http://dx.doi.org/10.1007/s00415-020-10095-z
267	Sandroni, C; D'Arrigo, S; Cacciola, S; Hoedemaekers, CWE; Kamps, MJA; Oddo, M; Taccone, FS; Di Rocco, A; Meijer, FJA; Westhall, E; Antonelli, M; Soar, J; Nolan, JP; Cronberg, T	Prediction of poor neurological outcome in comatose survivors of cardiac arrest: a systematic review	INTENSIVE CARE MEDICINE	2020	10.1007/s00134-020-06198-w	http://dx.doi.org/10.1007/s00134-020-06198-w
268	Liem, NT; Chinh, VD; Phuong, DTM; Doan, NV; Forsyth, NR; Heke, M; Thi, PAN; Nguyen, XH	Outcomes of Bone Marrow-Derived Mononuclear Cell Transplantation for Patients in Persistent Vegetative State After Drowning: Report of Five Cases	FRONTIERS IN PEDIATRICS	2020	10.3389/fped.2020.00564	http://dx.doi.org/10.3389/fped.2020.00564
269	Wang, J; Wang, WT; Laureys, S; Di, HB	Burnout syndrome in healthcare professionals who care for patients with prolonged disorders of consciousness: a cross-sectional survey	BMC HEALTH SERVICES RESEARCH	2020	10.1186/s12913-020-05694-5	http://dx.doi.org/10.1186/s12913-020-05694-5
270	Andreasen, SH; Andersen, KW; Conde, V; Dyrby, TB; Puonti, O; Kammersgaard, LP; Madsen, CG; Madsen, KH; Poulsen, I; Siebner, HR	Two Coarse Spatial Patterns of Altered Brain Microstructure Predict Post-traumatic Amnesia in the Subacute Stage of Severe Traumatic Brain Injury	FRONTIERS IN NEUROLOGY	2020	10.3389/fneur.2020.00800	http://dx.doi.org/10.3389/fneur.2020.00800
271	Chester, AN; Purdie, GL; Dennett, ER; Parker, AJ	A survey of neurosurgical management and prognostication of traumatic brain injury following the RESCUEicp trial	BRITISH JOURNAL OF NEUROSURGERY	2021	10.1080/02688697.2020.1812521	http://dx.doi.org/10.1080/02688697.2020.1812521
272	Barber, E; Nugzar, R; Finkelshtein, V; Puzhevsky, A; Levy, T	Posterior reversible encephalopathy syndrome case report in an untreated, normotensive, ovarian cancer patient in the presence of paraneoplastic antibodies	BMC NEUROLOGY	2020	10.1186/s12883-020-01913-y	http://dx.doi.org/10.1186/s12883-020-01913-y
273	Carriere, M; Larroque, SK; Martial, C; Bahri, MA; Aubinet, C; Perrin, F; Laureys, S; Heine, L	An Echo of Consciousness: Brain Function During Preferred Music	BRAIN CONNECTIVITY	2020	10.1089/brain.2020.0744	http://dx.doi.org/10.1089/brain.2020.0744
274	Cofre, R; Herzog, R; Mediano, PAM; Piccinini, J; Rosas, FE; Perl, YS; Tagliazucchi, E	Whole-Brain Models to Explore Altered States of Consciousness from the Bottom Up	BRAIN SCIENCES	2020	10.3390/brainsci10090626	http://dx.doi.org/10.3390/brainsci10090626
275	Kazazian, K; Norton, L; Gofton, TE; Debicki, D; Owen, AM	Cortical Function in Acute Severe Traumatic Brain Injury and at Recovery: A Longitudinal fMRI Case Study	BRAIN SCIENCES	2020	10.3390/brainsci10090604	http://dx.doi.org/10.3390/brainsci10090604
276	Liu, CC; Hajra, SG; Pawlowski, G; Fickling, SD; Song, XW; D'Arcy, RCN	Differential neural processing of spontaneous blinking under visual and auditory sensory environments: An EEG investigation of blink-related oscillations	NEUROIMAGE	2020	10.1016/j.neuroimage.2020.116879	http://dx.doi.org/10.1016/j.neuroimage.2020.116879
277	Lutkenhoff, ES; Johnson, MA; Casarotto, S; Massimini, M; Monti, MM	Subcortical atrophy correlates with the perturbational complexity index in patients with disorders of consciousness	BRAIN STIMULATION	2020	10.1016/j.brs.2020.07.012	http://dx.doi.org/10.1016/j.brs.2020.07.012
278	Wiering, N; Gardner, G; Sheaffer, CC; Ehlke, NJ	Root and axillary shoot development of hairy vetch stem cuttings and cessation of flower development under a short photoperiod	CROP SCIENCE	2020	10.1002/csc2.20238	http://dx.doi.org/10.1002/csc2.20238
279	Zhang, B; Karri, J; O'Brien, K; DiTommaso, C; Kothari, S; Li, S	Spasticity Management in Persons with Disorders of Consciousness	PM&R	2021	10.1002/pmrj.12458	http://dx.doi.org/10.1002/pmrj.12458
280	Briand, MM; Gosseries, O; Staumont, B; Laureys, S; Thibaut, A	Transcutaneous Auricular Vagal Nerve Stimulation and Disorders of Consciousness: A Hypothesis for Mechanisms of Action	FRONTIERS IN NEUROLOGY	2020	10.3389/fneur.2020.00933	http://dx.doi.org/10.3389/fneur.2020.00933
281	Romero-Sanchez, CM; Diaz-Maroto, I; Fernandez-Diaz, E; Sanchez-Larsen, A; Layos-Romero, A; Garcia-Garcia, J; Gonzalez, E; Redondo-Penas, I; Perona-Moratalla, AB; Del Valle-Perez, JA; Gracia-Gil, J; Rojas-Bartolome, L; Feria-Vilar, I; Monteagudo, M; Palao, M; Palazon-Garcia, E; Alcahut-Rodriguez, C; Sopelana-Garay, D; Moreno, Y; Ahmad, J; Segura, T	Neurologic manifestations in hospitalized patients with COVID-19 The ALBACOVID registry	NEUROLOGY	2020	10.1212/WNL.0000000000009937	http://dx.doi.org/10.1212/WNL.0000000000009937
282	Bourdillon, P; Hermann, B; Guenot, M; Bastuji, H; Snard, JI; King, JR; Sitt, J; Accache, LN	Brain-scale cortico-cortical functional connectivity in the delta-theta band is a robust signature of conscious states: an intracranial and scalp EEG study	SCIENTIFIC REPORTS	2020	10.1038/s41598-020-70447-7	http://dx.doi.org/10.1038/s41598-020-70447-7
283	Gao, Y; Zhang, Y; Li, Z; Ma, LL; Yang, J	Persistent vegetative state after severe cerebral hemorrhage treated with amantadine A retrospective controlled study	MEDICINE	2020	10.1097/MD.0000000000021822	http://dx.doi.org/10.1097/MD.0000000000021822
284	Olsen, A; Babikian, T; Bigler, ED; Caeyenberghs, K; Conde, V; Dams-O'Connor, K; Dobryakova, E; Genova, H; Grafman, J; Haberg, AK; Heggland, I; Hellstrom, T; Hodges, CB; Irimia, A; Jha, RM; Johnson, PK; Koliatsos, VE; Levin, H; Li, LM; Lindsey, HM; Livny, A; Lovstad, M; Medaglia, J; Menon, DK; Mondello, S; Monti, MM; Newcombe, VF; Petroni, A; Ponsford, J; Sharp, D; Spitz, G; Westlye, LT; Thompson,…	Toward a global and reproducible science for brain imaging in neurotrauma: the ENIGMA adult moderate/severe traumatic brain injury working group	BRAIN IMAGING AND BEHAVIOR	2021	10.1007/s11682-020-00313-7	http://dx.doi.org/10.1007/s11682-020-00313-7
285	Edlow, BL; Barra, ME; Zhou, DW; Foulkes, AS; Snider, SB; Threlkeld, ZD; Chakravarty, S; Kirsch, JE; Chan, ST; Meisler, SL; Bleck, TP; Fins, JJ; Giacino, JT; Hochberg, LR; Solt, K; Brown, EN; Bodien, YG	Personalized Connectome Mapping to Guide Targeted Therapy and Promote Recovery of Consciousness in the Intensive Care Unit	NEUROCRITICAL CARE	2020	10.1007/s12028-020-01062-7	http://dx.doi.org/10.1007/s12028-020-01062-7
286	Taran, S; Ahmed, W; Bui, E; Prisco, L; Hahn, CD; McCredie, VA	Educational initiatives and implementation of electroencephalography into the acute care environment: a protocol of a systematic review	SYSTEMATIC REVIEWS	2020	10.1186/s13643-020-01439-x	http://dx.doi.org/10.1186/s13643-020-01439-x
287	Aidinoff, E; Elkayam, K; Oximitny, A; Groswasser, Z; Gelernter, I; Catz, A	Consciousness recovery after various periods in vegetative state	BRAIN INJURY	2020	10.1080/02699052.2020.1800093	http://dx.doi.org/10.1080/02699052.2020.1800093
288	Dell'Italia, J; Johnson, MA; Vespa, PM; Monti, MM	Accounting for Changing Structure in Functional Network Analysis of TBI Patients	FRONTIERS IN SYSTEMS NEUROSCIENCE	2020	10.3389/fnsys.2020.00042	http://dx.doi.org/10.3389/fnsys.2020.00042
289	Pincherle, A; Rossi, F; Johr, J; Dunet, V; Ryvlin, P; Oddo, M; Schiff, N; Diserens, K	Early discrimination of cognitive motor dissociation from disorders of consciousness: pitfalls and clues	JOURNAL OF NEUROLOGY	2021	10.1007/s00415-020-10125-w	http://dx.doi.org/10.1007/s00415-020-10125-w
290	Chen, X; Li, SJ; Chen, W; Xu, F; Wang, Y; Zou, GY; Ren, BQ	The Potential Value of D-Dimer to Fibrinogen Ratio in Diagnosis of Acute Ischemic Stroke	JOURNAL OF STROKE & CEREBROVASCULAR DISEASES	2020	10.1016/j.jstrokecerebrovasdis.2020.104918	http://dx.doi.org/10.1016/j.jstrokecerebrovasdis.2020.104918
291	Fins, JJ; Wright, MS; Bagenstos, SR	Disorders of Consciousness and Disability Law	MAYO CLINIC PROCEEDINGS	2020	10.1016/j.mayocp.2020.02.008	http://dx.doi.org/10.1016/j.mayocp.2020.02.008
292	Hediger, K; Boek, F; Sachers, J; Blankenburg, U; Antonius-Kluger, E; Rist, B; Schaudek, M; Staudt, M; Kluger, G	Dog-Assisted Therapy in Neurorehabilitation of Children with Severe Neurological Impairment: An Explorative Study	NEUROPEDIATRICS	2020	10.1055/s-0040-1708545	http://dx.doi.org/10.1055/s-0040-1708545
293	Li, XL; Li, CL; Hu, N; Wang, T	Music Interventions for Disorders of Consciousness: A Systematic Review and Meta-analysis	JOURNAL OF NEUROSCIENCE NURSING	2020	10.1097/JNN.0000000000000511	http://dx.doi.org/10.1097/JNN.0000000000000511
294	Navratil, O; Duris, K; Juran, V; Svoboda, K; Husty, J; Hovorka, E; Neuman, E; Mrlian, A; Smrcka, M	Current Treatment of Anterior Communicating Artery Aneurysms: Single Center Study	BRAIN SCIENCES	2020	10.3390/brainsci10080501	http://dx.doi.org/10.3390/brainsci10080501
295	Peran, P; Malagurski, B; Nemmi, F; Sarton, B; Vinour, H; Ferre, F; Bounes, F; Rousset, D; Mrozeck, S; Seguin, T; Riu, B; Minville, V; Geeraerts, T; Lotterie, JA; Deboissezon, X; Albucher, JF; Fourcade, O; Olivot, JM; Naccache, L; Silva, S	Functional and Structural Integrity of Frontoparietal Connectivity in Traumatic and Anoxic Coma	CRITICAL CARE MEDICINE	2020	10.1097/CCM.0000000000004406	http://dx.doi.org/10.1097/CCM.0000000000004406
296	Schnakers, C	Update on diagnosis in disorders of consciousness	EXPERT REVIEW OF NEUROTHERAPEUTICS	2020	10.1080/14737175.2020.1796641	http://dx.doi.org/10.1080/14737175.2020.1796641
297	Ng, H; King, A	A systematic review of head-up tilt to improve consciousness in people with a prolonged disorder of consciousness	CLINICAL REHABILITATION	2021	10.1177/0269215520946696	http://dx.doi.org/10.1177/0269215520946696
298	Nardone, R; Sebastianelli, L; Brigo, F; Golaszewski, S; Trinka, E; Pucks-Faes, E; Saltuari, L; Versace, V	Effects of intrathecal baclofen therapy in subjects with disorders of consciousness: a reappraisal	JOURNAL OF NEURAL TRANSMISSION	2020	10.1007/s00702-020-02233-8	http://dx.doi.org/10.1007/s00702-020-02233-8
299	Arnts, H; van Erp, WS; Sanz, LRD; Lavrijsen, JCM; Schuurman, R; Laureys, S; Vandertop, WP; van den Munckhof, P	The Dilemma of Hydrocephalus in Prolonged Disorders of Consciousness	JOURNAL OF NEUROTRAUMA	2020	10.1089/neu.2020.7129	http://dx.doi.org/10.1089/neu.2020.7129
300	de Tommaso, M; Betti, V; Bocci, T; Bolognini, N; Di Russo, F; Fattapposta, F; Ferri, R; Invitto, S; Koch, G; Miniussi, C; Piccione, F; Ragazzoni, A; Sartucci, F; Rossi, S; Valeriani, M	Pearl and pitfalls in brain functional analysis by event-related potentials: a narrative review by the Italian Psychophysiology and Cognitive Neuroscience Society on methodological limits and clinical reliability-part II	NEUROLOGICAL SCIENCES	2020	10.1007/s10072-020-04527-x	http://dx.doi.org/10.1007/s10072-020-04527-x
301	Wagner, F; Hanggi, M; Weck, A; Pastore-Wapp, M; Wiest, R; Kiefer, C	Outcome prediction with resting-state functional connectivity after cardiac arrest	SCIENTIFIC REPORTS	2020	10.1038/s41598-020-68683-y	http://dx.doi.org/10.1038/s41598-020-68683-y
302	Gibson, RM; Ray, LB; Laforge, G; Owen, AM; Fogel, SM	24-h polysomnographic recordings and electrophysiological spectral analyses from a cohort of patients with chronic disorders of consciousness	JOURNAL OF NEUROLOGY	2020	10.1007/s00415-020-10076-2	http://dx.doi.org/10.1007/s00415-020-10076-2
303	Gu, JC; Wu, H; Chen, XZ; Feng, JF; Gao, GY; Jiang, JY; Mao, Q	Intracranial Pressure during External Ventricular Drainage Weaning Is an Outcome Predictor of Traumatic Brain Injury	BIOMED RESEARCH INTERNATIONAL	2020	10.1155/2020/8379134	http://dx.doi.org/10.1155/2020/8379134
304	Petit, S; Badcock, NA; Grootswagers, T; Woolgar, A	Unconstrained multivariate EEG decoding can help detect lexical-semantic processing in individual children	SCIENTIFIC REPORTS	2020	10.1038/s41598-020-67407-6	http://dx.doi.org/10.1038/s41598-020-67407-6
305	Bernat, JL	Medical Decision Making by Patients in the Locked-in Syndrome	NEUROETHICS	2020	10.1007/s12152-018-9358-7	http://dx.doi.org/10.1007/s12152-018-9358-7
306	Carriere, M; Mortaheb, S; Raimondo, F; Annen, J; Barra, A; Fossati, MBC; Chatelle, C; Hermann, B; Martens, G; Di Perri, C; Laureys, S; Thibaut, A	Neurophysiological Correlates of a Single Session of Prefrontal tDCS in Patients with Prolonged Disorders of Consciousness: A Pilot Double-Blind Randomized Controlled Study	BRAIN SCIENCES	2020	10.3390/brainsci10070469	http://dx.doi.org/10.3390/brainsci10070469
307	Hermann, B; Ben Salah, A; Perlbarg, V; Valente, M; Pyatigorskaya, N; Habert, MO; Raimondo, F; Stender, J; Galanaud, D; Kas, A; Puybasset, L; Perez, P; Sitt, JD; Rohaut, B; Naccache, L	Habituation of auditory startle reflex is a new sign of minimally conscious state	BRAIN	2020	10.1093/brain/awaa159	http://dx.doi.org/10.1093/brain/awaa159
308	Huo, JY; Qi, ZX; Chen, S; Wang, Q; Wu, XH; Zang, D; Hiromi, T; Tan, JX; Zhang, LC; Tang, WJ; Shen, DG	Neuroimage-Based Consciousness Evaluation of Patients with Secondary Doubtful Hydrocephalus Before and After Lumbar Drainage	NEUROSCIENCE BULLETIN	2020	10.1007/s12264-020-00542-2	http://dx.doi.org/10.1007/s12264-020-00542-2
309	Maggio, MG; Naro, A; La Rosa, G; Cambria, A; Lauria, P; Billeri, L; Latella, D; Manuli, A; Calabro, RS	Virtual Reality Based Cognitive Rehabilitation in Minimally Conscious State: A Case Report with EEG Findings and Systematic Literature Review	BRAIN SCIENCES	2020	10.3390/brainsci10070414	http://dx.doi.org/10.3390/brainsci10070414
310	Martens, G; Bodien, Y; Sheau, K; Christoforou, A; Giacino, JT	Which behaviours are first to emerge during recovery of consciousness after severe brain injury?	ANNALS OF PHYSICAL AND REHABILITATION MEDICINE	2020	10.1016/j.rehab.2019.10.004	http://dx.doi.org/10.1016/j.rehab.2019.10.004
311	Martens, G; Bodien, Y; Thomas, A; Giacino, J	Temporal Profile of Recovery of Communication in Patients With Disorders of Consciousness After Severe Brain Injury	ARCHIVES OF PHYSICAL MEDICINE AND REHABILITATION	2020	10.1016/j.apmr.2020.01.015	http://dx.doi.org/10.1016/j.apmr.2020.01.015
312	Milbrath, LR; Biazzo, J	Demography of Meadow and Spotted Knapweed Populations in New York	NORTHEASTERN NATURALIST	2020	10.1656/045.027.0309	http://dx.doi.org/10.1656/045.027.0309
313	Pernis, M; Skultety, L; Shevchenko, V; Klubicova, K; Rashydov, N; Danchenko, M	Soybean recovery from stress imposed by multigenerational growth in contaminated Chernobyl environment	JOURNAL OF PLANT PHYSIOLOGY	2020	10.1016/j.jplph.2020.153219	http://dx.doi.org/10.1016/j.jplph.2020.153219
314	Raess, L; Darms, A; Meyer-Heim, A	Drowning in Children: Retrospective Analysis of Incident Characteristics, Predicting Parameters, and Long-Term Outcome	CHILDREN-BASEL	2020	10.3390/children7070070	http://dx.doi.org/10.3390/children7070070
315	Chen, WG; Li, R; Zhang, Y; Hao, JH; Du, JB; Guo, AS; Song, WQ	Recovery from prolonged disorders of consciousness: A dual-center prospective cohort study in China	WORLD JOURNAL OF CLINICAL CASES	2020	10.12998/wjcc.v8.i12.2520	http://dx.doi.org/10.12998/wjcc.v8.i12.2520
316	Blundon, EG; Gallagher, RE; Ward, LM	Electrophysiological evidence of preserved hearing at the end of life	SCIENTIFIC REPORTS	2020	10.1038/s41598-020-67234-9	http://dx.doi.org/10.1038/s41598-020-67234-9
317	Provencio, JJ; Hemphill, JC; Claassen, J; Edlow, BL; Helbok, R; Vespa, PM; Diringer, MN; Polizzotto, L; Shutter, L; Suarez, JI; Stevens, RD; Hanley, DF; Akbari, Y; Bleck, TP; Boly, M; Foreman, B; Giacino, JT; Hartings, JA; Human, T; Kondziella, D; Ling, GSF; Mayer, SA; McNett, M; Menon, DK; Meyfroidt, G; Monti, MM; Park, S; Pouratian, N; Puybasset, L; Rohaut, B; Rosenthal, ES; Schiff, ND; Sharsha…	The Curing Coma Campaign: Framing Initial Scientific Challenges-Proceedings of the First Curing Coma Campaign Scientific Advisory Council Meeting	NEUROCRITICAL CARE	2020	10.1007/s12028-020-01028-9	http://dx.doi.org/10.1007/s12028-020-01028-9
318	Devic, P; Peter-Derex, L; Richard-Mornas, A; Ernesto, S; Nesme, P; Mauguiere, F; Rheims, S	Late-onset post-lesional paroxysmal hypothermia: a case series and literature review	JOURNAL OF NEUROLOGY	2020	10.1007/s00415-020-10013-3	http://dx.doi.org/10.1007/s00415-020-10013-3
319	Wang, J; Di, HB; Hua, W; Cheng, LW; Xia, ZG; Hu, ZY; Huang, WS; Chatelle, C; Laureys, S	A study of the reliability and validity of the Chinese version of the Nociception Coma Scale-Revised	CLINICAL REHABILITATION	2020	10.1177/0269215520927445	http://dx.doi.org/10.1177/0269215520927445
320	Wang, PD; Gao, L; Di, HB; Li, JQ; Ni, YY; Wang, DS; Ding, XS	Clinical application of Chinese Nanjing persistent vegetative state scale	CHINESE MEDICAL JOURNAL	2020	10.1097/CM9.0000000000000806	http://dx.doi.org/10.1097/CM9.0000000000000806
321	Gao, Y; Ma, LL; Liang, F; Zhang, Y; Yang, L; Liu, XH; Yang, J	The use of amantadine in patients with unresponsive wakefulness syndrome after severe cerebral hemorrhage	BRAIN INJURY	2020	10.1080/02699052.2020.1780315	http://dx.doi.org/10.1080/02699052.2020.1780315
322	Aso, E; Andres-Benito, P; Grau-Escolano, J; Caltana, L; Brusco, A; Sanz, P; Ferrer, I	Cannabidiol-Enriched Extract Reduced the Cognitive Impairment but Not the Epileptic Seizures in a Lafora Disease Animal Model	CANNABIS AND CANNABINOID RESEARCH	2020	10.1089/can.2019.0005	http://dx.doi.org/10.1089/can.2019.0005
323	Cai, LH; Wang, J; Guo, Y; Lu, ML; Dong, YQ; Wei, XL	Altered inter-frequency dynamics of brain networks in disorder of consciousness	JOURNAL OF NEURAL ENGINEERING	2020	10.1088/1741-2552/ab8b2c	http://dx.doi.org/10.1088/1741-2552/ab8b2c
324	Giacino, JT; Whyte, J; Nakase-Richardson, R; Katz, DI; Arciniegas, DB; Blum, S; Day, K; Greenwald, BD; Hammond, FM; Pape, TB; Rosenbaum, A; Seel, RT; Weintraub, A; Yablon, S; Zafonte, RD; Zasler, N	Minimum Competency Recommendations for Programs That Provide Rehabilitation Services for Persons With Disorders of Consciousness: A Position Statement of the American Congress of Rehabilitation Medicine and the National Institute on Disability, Independent Living and Rehabilitation Research Traumatic Brain Injury Model Systems	ARCHIVES OF PHYSICAL MEDICINE AND REHABILITATION	2020	10.1016/j.apmr.2020.01.013	http://dx.doi.org/10.1016/j.apmr.2020.01.013
325	Guidry-Grimes, L	COVERT CONSCIOUSNESS AND COVERT ETHICS	PERSPECTIVES IN BIOLOGY AND MEDICINE	2020	10.1353/pbm.2020.0047	http://dx.doi.org/10.1353/pbm.2020.0047
326	Labant, S; Gergelova, MB; Kuzevicova, Z; Kuzevic, S; Fedorko, G; Molnar, V	Utilization of Geodetic Methods Results in Small Open-Pit Mine Conditions: A Case Study from Slovakia	MINERALS	2020	10.3390/min10060489	http://dx.doi.org/10.3390/min10060489
327	Lashkarivand, A; Ringstad, G; Eide, PK	Surgery for Brainstem Cavernous Malformations: Association between Preoperative Grade and Postoperative Quality of Life	OPERATIVE NEUROSURGERY	2020	10.1093/ons/opz337	http://dx.doi.org/10.1093/ons/opz337
328	Legouy, C; Hu, A; Mochel, F; Weiss, N; Collin, A; Pereyre, S; Perrin, M; Engrand, N	Ureaplasma parvum causes hyperammonemia presenting as refractory status epilepticus after kidney transplant	JOURNAL OF CRITICAL CARE	2020	10.1016/j.jcrc.2020.02.003	http://dx.doi.org/10.1016/j.jcrc.2020.02.003
329	Lejeune, N; Thibaut, A; Martens, G; Martial, C; Wannez, S; Laureys, S; Chatelle, C	Can the Nociception Coma Scale-Revised Be Used in Patients With a Tracheostomy?	ARCHIVES OF PHYSICAL MEDICINE AND REHABILITATION	2020	10.1016/j.apmr.2019.09.020	http://dx.doi.org/10.1016/j.apmr.2019.09.020
330	Nardone, R; Sebastianelli, L; Versace, V; Brigo, F; Golaszewski, S; Manganotti, P; Saltuari, L; Trinka, E	Repetitive transcranial magnetic stimulation in traumatic brain injury: Evidence from animal and human studies	BRAIN RESEARCH BULLETIN	2020	10.1016/j.brainresbull.2020.03.016	http://dx.doi.org/10.1016/j.brainresbull.2020.03.016
331	Boitier, JP; Huber, M; Saleh, C; Kerry, MJ; Hund-Georgiadis, M; Hediger, K	Is Animal-Assisted Therapy for Minimally Conscious State Beneficial? A Case Study	FRONTIERS IN PSYCHIATRY	2020	10.3389/fpsyt.2020.00491	http://dx.doi.org/10.3389/fpsyt.2020.00491
332	Gui, P; Jiang, YW; Zang, D; Qi, ZX; Tan, JX; Tanigawa, H; Jiang, J; Wen, YQ; Xu, L; Zhao, JZ; Mao, Y; Poo, MM; Ding, N; Dehaene, S; Wu, XH; Wang, LP	Assessing the depth of language processing in patients with disorders of consciousness	NATURE NEUROSCIENCE	2020	10.1038/s41593-020-0639-1	http://dx.doi.org/10.1038/s41593-020-0639-1
333	Bagnato, S; Galardi, G; Ribaudo, F; Boccagni, C; Fiorilla, TV; Rubino, F; D'Ippolito, ME; Andriolo, M	Serum BDNF Levels Are Reduced in Patients with Disorders of Consciousness and Are Not Modified by Verticalization with Robot-Assisted Lower-Limb Training	NEURAL PLASTICITY	2020	10.1155/2020/5608145	http://dx.doi.org/10.1155/2020/5608145
334	Franz, S; Muser, J; Thielhorn, U; Wallesch, CW; Behrens, J	Inter-professional communication and interaction in the neurological rehabilitation team: a literature review	DISABILITY AND REHABILITATION	2020	10.1080/09638288.2018.1528634	http://dx.doi.org/10.1080/09638288.2018.1528634
335	Lee, HY; Park, JH; Kim, AR; Park, M; Kim, TW	Neurobehavioral recovery in patients who emerged from prolonged disorder of consciousness: a retrospective study	BMC NEUROLOGY	2020	10.1186/s12883-020-01758-5	http://dx.doi.org/10.1186/s12883-020-01758-5
336	Zhang, X; Liu, BH; Li, N; Li, YY; Hou, J; Duan, GP; Wu, DY	Transcranial Direct Current Stimulation Over Prefrontal Areas Improves Psychomotor Inhibition State in Patients With Traumatic Brain Injury: A Pilot Study	FRONTIERS IN NEUROSCIENCE	2020	10.3389/fnins.2020.00386	http://dx.doi.org/10.3389/fnins.2020.00386
337	Hartman, TG; Yosovich, K; Michaeli, HG; Blumkin, L; Ben-Sira, L; Lev, D; Lerman-Sagie, T; Zerem, A	Expanding the genotype-phenotype spectrum of ISCA2-related multiple mitochondrial dysfunction syndrome-cavitating leukoencephalopathy and prolonged survival	NEUROGENETICS	2020	10.1007/s10048-020-00611-8	http://dx.doi.org/10.1007/s10048-020-00611-8
338	Angerer, M; Schabus, M; Raml, M; Pichler, G; Kunz, AB; Scarpatetti, M; Trinka, E; Blume, C	Actigraphy in brain-injured patients - A valid measurement for assessing circadian rhythms?	BMC MEDICINE	2020	10.1186/s12916-020-01569-y	http://dx.doi.org/10.1186/s12916-020-01569-y
339	Hwang, DY; Knies, AK; Mampre, D; Kolenikov, S; Schalk, M; Hammer, H; White, DB; Holloway, RG; Sheth, KN; Fraenkel, L	Concerns of surrogate decision makers for patients with acute brain injury: A US population survey	NEUROLOGY	2020	10.1212/WNL.0000000000009406	http://dx.doi.org/10.1212/WNL.0000000000009406
340	Abeyasinghe, PM; Aiello, M; Nichols, ES; Cavaliere, C; Fiorenza, S; Masotta, O; Borrelli, P; Owen, AM; Estraneo, A; Soddu, A	Consciousness and the Dimensionality of DOC Patients via the Generalized Ising Model	JOURNAL OF CLINICAL MEDICINE	2020	10.3390/jcm9051342	http://dx.doi.org/10.3390/jcm9051342
341	Bonin, EAC; Lejeune, N; Thibaut, A; Cassol, H; Antonopoulos, G; Wannez, S; Martial, C; Schnakers, C; Laureys, S; Chatelle, C	Nociception Coma Scale-Revised Allows to Identify Patients With Preserved Neural Basis for Pain Experience	JOURNAL OF PAIN	2020	10.1016/j.jpain.2019.11.004	http://dx.doi.org/10.1016/j.jpain.2019.11.004
342	Golaszewski, SM; Wutzl, B; Unterrainer, AF; Florea, C; Schwenker, K; Frey, VN; Kronbichler, M; Rattay, F; Nardone, R; Hauer, L; Sellner, J; Trinka, E	Functional Magnetic Resonance Imaging in the Final Stage of Creutzfeldt-Jakob Disease	DIAGNOSTICS	2020	10.3390/diagnostics10050309	http://dx.doi.org/10.3390/diagnostics10050309
343	Goyal, K; Bhagwat, C; Suthar, R; Saini, AG; Ravikumar, N; Singh, P; Mani, RS; Singh, M	Enigma of Rabies: Prolonged Survival in a Boy with Rabies Brachial Plexitis and Encephalomyelitis	NEUROLOGY INDIA	2020	10.4103/0028-3886.288993	http://dx.doi.org/10.4103/0028-3886.288993
344	Jang, SH; Seo, YS; Lee, SJ	Increased thalamocortical connectivity to the medial prefrontal cortex with recovery of impaired consciousness in a stroke patient A case report	MEDICINE	2020	10.1097/MD.0000000000019937	http://dx.doi.org/10.1097/MD.0000000000019937
345	Jordan, ID; Park, I	Birhythmic Analog Circuit Maze: A Nonlinear Neurostimulation Testbed	ENTROPY	2020	10.3390/e22050537	http://dx.doi.org/10.3390/e22050537
346	Tung, J; Speechley, KN; Gofton, T; Gonzalez-Lara, LE; Graham, M; Naci, L; Peterson, AH; Owen, AM; Weijer, C	Towards the assessment of quality of life in patients with disorders of consciousness	QUALITY OF LIFE RESEARCH	2020	10.1007/s11136-019-02390-8	http://dx.doi.org/10.1007/s11136-019-02390-8
347	Williams, K; Christenbury, J; Niemeier, JP; Newman, M; Pinto, S	Is Robotic Gait Training Feasible in Adults With Disorders of Consciousness?	JOURNAL OF HEAD TRAUMA REHABILITATION	2020	10.1097/HTR.0000000000000523	http://dx.doi.org/10.1097/HTR.0000000000000523
348	Yang, XA; Song, CG; Yuan, F; Zhao, JJ; Jiang, YL; Yang, F; Kang, XG; Jiang, W	Prognostic roles of sleep electroencephalography pattern and circadian rhythm biomarkers in the recovery of consciousness in patients with coma: a prospective cohort study	SLEEP MEDICINE	2020	10.1016/j.sleep.2020.01.026	http://dx.doi.org/10.1016/j.sleep.2020.01.026
349	Zhang, HJ; Mitchell, S; Fang, YH; Tsai, HM; Piao, L; Ousta, A; Leoni, L; Chen, CT; Sharp, WW	Assessment of Brain Glucose Metabolism Following Cardiac Arrest by [F-18]FDG Positron Emission Tomography	NEUROCRITICAL CARE	2021	10.1007/s12028-020-00984-6	http://dx.doi.org/10.1007/s12028-020-00984-6
350	Fu, YJ; Zhou, CJ; Song, R; Peng, JX; Yang, XS; Xiao, B; Zhou, JX; Long, HY	A novel compound heterozygous EPM2A mutation in a Chinese boy with Lafora disease	NEUROLOGICAL SCIENCES	2020	10.1007/s10072-020-04377-7	http://dx.doi.org/10.1007/s10072-020-04377-7
351	Wang, XY; Guo, YK; Zhang, YG; Li, JJ; Gao, ZQ; Li, YX; Zhou, TL; Zhang, H; He, JH; Cong, FY	Combined Behavioral and Mismatch Negativity Evidence for the Effects of Long-Lasting High-Definition tDCS in Disorders of Consciousness: A Pilot Study	FRONTIERS IN NEUROSCIENCE	2020	10.3389/fnins.2020.00381	http://dx.doi.org/10.3389/fnins.2020.00381
352	Li, J; Cheng, Q; Liu, FK; Huang, Z; Feng, SS	Sensory stimulation to improve arousal in comatose patients after traumatic brain injury: a systematic review of the literature	NEUROLOGICAL SCIENCES	2020	10.1007/s10072-020-04410-9	http://dx.doi.org/10.1007/s10072-020-04410-9
353	Song, M; Yang, Y; Yang, ZY; Cui, Y; Yu, S; He, JH; Jiang, TZ	Prognostic models for prolonged disorders of consciousness: an integrative review	CELLULAR AND MOLECULAR LIFE SCIENCES	2020	10.1007/s00018-020-03512-z	http://dx.doi.org/10.1007/s00018-020-03512-z
354	Scarpino, M; Lolli, F; Hakiki, B; Lanzo, G; Sterpu, R; Atzori, T; Portaccio, E; Draghi, F; Amantini, A; Grippo, A	EEG and Coma Recovery Scale-Revised prediction of neurological outcome in Disorder of Consciousness patients	ACTA NEUROLOGICA SCANDINAVICA	2020	10.1111/ane.13247	http://dx.doi.org/10.1111/ane.13247
355	Magnani, FG; Leonardi, M; Sattin, D	Caregivers of people with disorders of consciousness: which burden predictors?	NEUROLOGICAL SCIENCES	2020	10.1007/s10072-020-04394-6	http://dx.doi.org/10.1007/s10072-020-04394-6
356	Cortese, D; Riganello, F; Arcuri, F; Lucca, L; Tonin, P; Schnakers, C; Laureys, S	The Trace Conditional Learning of the Noxious Stimulus in UWS Patients and Its Prognostic Value in a GSR and HRV Entropy Study	FRONTIERS IN HUMAN NEUROSCIENCE	2020	10.3389/fnhum.2020.00097	http://dx.doi.org/10.3389/fnhum.2020.00097
357	Murovec, N; Heilinger, A; Xu, R; Ortner, R; Spataro, R; La Bella, V; Miao, YY; Jin, J; Chatelle, C; Laureys, S; Allison, BZ; Guger, C	Effects of a Vibro-Tactile P300 Based Brain-Computer Interface on the Coma Recovery Scale-Revised in Patients With Disorders of Consciousness	FRONTIERS IN NEUROSCIENCE	2020	10.3389/fnins.2020.00294	http://dx.doi.org/10.3389/fnins.2020.00294
358	Redinbaugh, MJ; Phillips, JM; Kambi, NA; Mohanta, S; Andryk, S; Dooley, GL; Afrasiabi, M; Raz, A; Saalmann, YB	Thalamus Modulates Consciousness via Layer-Specific Control of Cortex	NEURON	2020	10.1016/j.neuron.2020.01.005	http://dx.doi.org/10.1016/j.neuron.2020.01.005
359	Formaggio, E; Del Felice, A; Cavinato, M; Storti, SF; Arcaro, C; Turco, C; Salvi, L; Avesani, R; Piccione, F; Manganotti, P	EEG to Identify Attempted Movement in Unresponsive Wakefulness Syndrome	CLINICAL EEG AND NEUROSCIENCE	2020	10.1177/1550059420911525	http://dx.doi.org/10.1177/1550059420911525
360	Cai, LH; Wei, XL; Wang, J; Yi, GS; Lu, ML; Dong, YQ	Characterization of network switching in disorder of consciousness at multiple time scales	JOURNAL OF NEURAL ENGINEERING	2020	10.1088/1741-2552/ab79f5	http://dx.doi.org/10.1088/1741-2552/ab79f5
361	Dijkstra, KV; Farquhar, JDR; Desain, PWM	The N400 for brain computer interfacing: complexities and opportunities	JOURNAL OF NEURAL ENGINEERING	2020	10.1088/1741-2552/ab702e	http://dx.doi.org/10.1088/1741-2552/ab702e
362	Miao, XH; Yuan, PQ; Zhao, LH; Zhang, L; Jiang, XY; Cao, HY; Shi, HR; Li, JM; Yang, R	Risk factors for pneumonia in patients with anti-NMDA receptor encephalitis A single-center retrospective study	MEDICINE	2020	10.1097/MD.0000000000019802	http://dx.doi.org/10.1097/MD.0000000000019802
363	Pan, JH; Xie, QY; Qin, PM; Chen, Y; He, YB; Huang, HY; Wang, F; Ni, XX; Cichocki, ARZ; Yu, RH; Li, YQ	Prognosis for patients with cognitive motor dissociation identified by brain-computer interface	BRAIN	2020	10.1093/brain/awaa026	http://dx.doi.org/10.1093/brain/awaa026
364	Shou, ZY; Li, ZL; Wang, XY; Chen, MY; Bai, Y; Di, HB	Non-invasive brain intervention techniques used in patients with disorders of consciousness	INTERNATIONAL JOURNAL OF NEUROSCIENCE	2021	10.1080/00207454.2020.1744598	http://dx.doi.org/10.1080/00207454.2020.1744598
365	Souter, J; Swong, K; Rezaii, E; Jones, GA	A Novel Instrumentation Approach in a Pediatric Patient with Atlanto-Occipital Dislocation and Cervical Fracture: Case Report	WORLD NEUROSURGERY	2020	10.1016/j.wneu.2020.01.021	http://dx.doi.org/10.1016/j.wneu.2020.01.021
366	Wu, M; Li, FL; Wu, YH; Zhang, TY; Gao, J; Xu, P; Luo, BY	Impaired Frontoparietal Connectivity in Traumatic Individuals with Disorders of Consciousness: A Dynamic Brain Network Analysis	AGING AND DISEASE	2020	10.14336/AD.2019.0606	http://dx.doi.org/10.14336/AD.2019.0606
367	Hermann, B; Raimondo, F; Hirsch, L; Huang, Y; Denis-Valente, M; Perez, P; Engemann, D; Faugeras, F; Weiss, N; Demeret, S; Rohaut, B; Parra, LC; Sitt, JD; Naccache, L	Combined behavioral and electrophysiological evidence for a direct cortical effect of prefrontal tDCS on disorders of consciousness	SCIENTIFIC REPORTS	2020	10.1038/s41598-020-61180-2	http://dx.doi.org/10.1038/s41598-020-61180-2
368	Capizzi, A; Woo, J; Verduzco-Gutierrez, M	Traumatic Brain Injury An Overview of Epidemiology, Pathophysiology, and Medical Management	MEDICAL CLINICS OF NORTH AMERICA	2020	10.1016/j.mcna.2019.11.001	http://dx.doi.org/10.1016/j.mcna.2019.11.001
369	Chen, TT; Lu, SQ; Qian, P; Chen, GL; Hu, N	An automatic detection method for 40-Hz auditory steady state response and its application in prognosis of comatose patients	CLINICAL NEUROPHYSIOLOGY	2020	10.1016/j.clinph.2020.01.002	http://dx.doi.org/10.1016/j.clinph.2020.01.002
370	Houston, AL; Wilson, NS; Morrall, MCHJ; Lodh, R; Oddy, JR	Interventions to improve outcomes in children and young people with unresponsive wakefulness syndrome following acquired brain injury: A systematic review	EUROPEAN JOURNAL OF PAEDIATRIC NEUROLOGY	2020	10.1016/j.ejpn.2020.01.015	http://dx.doi.org/10.1016/j.ejpn.2020.01.015
371	Jezierska-Wozniak, K; Sinderewicz, E; Czelejewska, W; Wojtacha, P; Barczewska, M; Maksymowicz, W	Influence of Bone Marrow-Derived Mesenchymal Stem Cell Therapy on Oxidative Stress Intensity in Minimally Conscious State Patients	JOURNAL OF CLINICAL MEDICINE	2020	10.3390/jcm9030683	http://dx.doi.org/10.3390/jcm9030683
372	Mencarelli, L; Biagi, MC; Salvador, R; Romanella, S; Ruffini, G; Rossi, S; Santarnecchi, E	Network Mapping of Connectivity Alterations in Disorder of Consciousness: Towards Targeted Neuromodulation	JOURNAL OF CLINICAL MEDICINE	2020	10.3390/jcm9030828	http://dx.doi.org/10.3390/jcm9030828
373	Molteni, E; Colombo, K; Pastore, V; Galbiati, S; Recla, M; Locatelli, F; Galbiati, S; Fedeli, C; Strazzer, S	Joint Neuropsychological Assessment through Coma/Near Coma and Level of Cognitive Functioning Assessment Scales Reduces Negative Findings in Pediatric Disorders of Consciousness	BRAIN SCIENCES	2020	10.3390/brainsci10030162	http://dx.doi.org/10.3390/brainsci10030162
374	Rudas, J; Martinez, D; Castellanos, G; Demertzi, A; Martial, C; Carriere, M; Aubinet, C; Soddu, A; Laureys, S; Gomez, F	Time-Delay Latency of Resting-State Blood Oxygen Level-Dependent Signal Related to the Level of Consciousness in Patients with Severe Consciousness Impairment	BRAIN CONNECTIVITY	2020	10.1089/brain.2019.0716	http://dx.doi.org/10.1089/brain.2019.0716
375	Vatansever, D; Schroter, M; Adapa, RM; Bullmore, ET; Menon, DK; Stamatakis, EA	Reorganisation of Brain Hubs across Altered States of Consciousness	SCIENTIFIC REPORTS	2020	10.1038/s41598-020-60258-1	http://dx.doi.org/10.1038/s41598-020-60258-1
376	Kondziella, D; Bender, A; Diserens, K; van Erp, W; Estraneo, A; Formisano, R; Laureys, S; Naccache, L; Ozturk, S; Rohaut, B; Sitt, JD; Stender, J; Tiainen, M; Rossetti, AO; Gosseries, O; Chatelle, C	European Academy of Neurology guideline on the diagnosis of coma and other disorders of consciousness	EUROPEAN JOURNAL OF NEUROLOGY	2020	10.1111/ene.14151	http://dx.doi.org/10.1111/ene.14151
377	Abdalmalak, A; Milej, D; Yip, LCM; Khan, AR; Diop, M; Owen, AM; St Lawrence, K	Assessing Time-Resolved fNIRS for Brain-Computer Interface Applications of Mental Communication	FRONTIERS IN NEUROSCIENCE	2020	10.3389/fnins.2020.00105	http://dx.doi.org/10.3389/fnins.2020.00105
378	Anestis, DM; Tsitsopoulos, PP; Tsonidis, CA; Foroglou, N	The current significance of the FOUR score: A systematic review and critical analysis of the literature	JOURNAL OF THE NEUROLOGICAL SCIENCES	2020	10.1016/j.jns.2019.116600	http://dx.doi.org/10.1016/j.jns.2019.116600
379	Pilato, F; Distefano, M; Calandrelli, R	Posterior Reversible Encephalopathy Syndrome and Reversible Cerebral Vasoconstriction Syndrome: Clinical and Radiological Considerations	FRONTIERS IN NEUROLOGY	2020	10.3389/fneur.2020.00034	http://dx.doi.org/10.3389/fneur.2020.00034
380	Varley, TF; Craig, M; Adapa, R; Finoia, P; Williams, G; Allanson, J; Pickard, J; Menon, DK; Stamatakis, EA	Fractal dimension of cortical functional connectivity networks & severity of disorders of consciousness	PLOS ONE	2020	10.1371/journal.pone.0223812	http://dx.doi.org/10.1371/journal.pone.0223812
381	Hamilton, JA; Perrin, PB; Campbell, TA; Danish, SJ; Goldstein, AL	Predicting emergence from a disorder of consciousness using the Coma Recovery Scale-Revised	NEUROPSYCHOLOGICAL REHABILITATION	2020	10.1080/09602011.2018.1461656	http://dx.doi.org/10.1080/09602011.2018.1461656
382	Pingue, V; Gentili, M; Losurdo, A; Clementi, E; Nardone, A	Levetiracetam Improves Upper Limb Spasticity in a Patient With Unresponsive Wakefulness Syndrome: A Case Report	FRONTIERS IN NEUROSCIENCE	2020	10.3389/fnins.2020.00070	http://dx.doi.org/10.3389/fnins.2020.00070
383	Johr, J; Halimi, F; Pasquier, J; Pincherle, A; Schiff, N; Diserens, K	Recovery in cognitive motor dissociation after severe brain injury: A cohort study	PLOS ONE	2020	10.1371/journal.pone.0228474	http://dx.doi.org/10.1371/journal.pone.0228474
384	Wang, L; Yuan, MJ; Ma, SC; Yue, XL; Zhang, Y	Statistical Characteristics of the First Passage Time Analysis for the Gene Regulatory Circuit in Bacillus subtilis by Cell Mapping Method	COMPLEXITY	2020	10.1155/2020/3062859	http://dx.doi.org/10.1155/2020/3062859
385	Calabro, RS; Chillura, A; Billeri, L; Cannavo, A; Buda, A; Molonia, F; Manuli, A; Bramanti, P; Naro, A	Peri-Personal Space Tracing by Hand-Blink Reflex Modulation in Patients with Chronic Disorders of Consciousness	SCIENTIFIC REPORTS	2020	10.1038/s41598-020-58625-z	http://dx.doi.org/10.1038/s41598-020-58625-z
386	Campbell, JM; Huang, ZR; Zhang, J; Wu, XH; Qin, PM; Northoff, G; Mashour, GA; Hudetz, AG	Pharmacologically informed machine learning approach for identifying pathological states of unconsciousness via resting-state fMRI	NEUROIMAGE	2020	10.1016/j.neuroimage.2019.116316	http://dx.doi.org/10.1016/j.neuroimage.2019.116316
387	Corbett, JM; Ho, KM; Honeybul, S	Prognostic significance of abnormal hematological parameters in severe traumatic brain injury requiring decompressive craniectomy	JOURNAL OF NEUROSURGERY	2020	10.3171/2018.10.JNS182293	http://dx.doi.org/10.3171/2018.10.JNS182293
388	Lee, S; Lee, HH; Lee, Y; Lee, J	ADDITIVE EFFECT OF CEREBROLYSIN AND AMANTADINE ON DISORDERS OF CONSCIOUSNESS SECONDARY TO ACQUIRED BRAIN INJURY: A RETROSPECTIVE CASE- CONTROL STUDY	JOURNAL OF REHABILITATION MEDICINE	2020
389	Liang, ZH; Shao, S; Lv, Z; Li, D; Sleigh, JW; Li, XL; Zhang, CY; He, JH	Constructing a Consciousness Meter Based on the Combination of Non-Linear Measurements and Genetic Algorithm-Based Support Vector Machine	IEEE TRANSACTIONS ON NEURAL SYSTEMS AND REHABILITATION ENGINEERING	2020	10.1109/TNSRE.2020.2964819	http://dx.doi.org/10.1109/TNSRE.2020.2964819
390	Liu, CC; Hajra, SG; Fickling, SD; Pawlowski, G; Song, XW; D'Arcy, RCN	Novel Signal Processing Technique for Capture and Isolation of Blink-Related Oscillations Using a Low-Density Electrode Array for Bedside Evaluation of Consciousness	IEEE TRANSACTIONS ON BIOMEDICAL ENGINEERING	2020	10.1109/TBME.2019.2915185	http://dx.doi.org/10.1109/TBME.2019.2915185
391	Jang, SH; Kwon, YH	Effect of repetitive transcranial magnetic stimulation on the ascending reticular activating system in a patient with disorder of consciousness: a case report	BMC NEUROLOGY	2020	10.1186/s12883-020-1607-9	http://dx.doi.org/10.1186/s12883-020-1607-9
392	Aubinet, C; Cassol, H; Gosseries, O; Bahri, MA; Larroque, SK; Majerus, S; Martial, C; Martens, G; Carriere, M; Chatelle, C; Laureys, S; Thibaut, A	Brain Metabolism but Not Gray Matter Volume Underlies the Presence of Language Function in the Minimally Conscious State (MCS): MCS plus Versus MCS- Neuroimaging Differences	NEUROREHABILITATION AND NEURAL REPAIR	2020	10.1177/1545968319899914	http://dx.doi.org/10.1177/1545968319899914
393	Schembs, L; Ruhfass, M; Racine, E; Jox, RJ; Bender, A; Rosenfelder, M; Kuehlmeyer, K	How Does Functional Neurodiagnostics Inform Surrogate Decision-Making for Patients with Disorders of Consciousness? A Qualitative Interview Study with Patients' Next of Kin	NEUROETHICS	2021	10.1007/s12152-019-09425-4	http://dx.doi.org/10.1007/s12152-019-09425-4
394	Benghanem, S; Mazeraud, A; Azabou, E; Chhor, V; Shinotsuka, CR; Claassen, J; Rohaut, B; Sharshar, T	Brainstem dysfunction in critically ill patients	CRITICAL CARE	2020	10.1186/s13054-019-2718-9	http://dx.doi.org/10.1186/s13054-019-2718-9
395	Peterson, A	How Will Families React to Evidence of Covert Consciousness in Brain-Injured Patients?	NEUROETHICS	2021	10.1007/s12152-019-09428-1	http://dx.doi.org/10.1007/s12152-019-09428-1
396	Bareham, CA; Roberts, N; Allanson, J; Hutchinson, PJA; Pickard, JD; Menon, DK; Chennu, S	Bedside EEG predicts longitudinal behavioural changes in disorders of consciousness	NEUROIMAGE-CLINICAL	2020	10.1016/j.nicl.2020.102372	http://dx.doi.org/10.1016/j.nicl.2020.102372
397	Billeri, L; Filoni, S; Russo, EF; Portaro, S; Militi, D; Calabro, RS; Naro, A	Toward Improving Diagnostic Strategies in Chronic Disorders of Consciousness: An Overview on the (Re-)Emergent Role of Neurophysiology	BRAIN SCIENCES	2020	10.3390/brainsci10010042	http://dx.doi.org/10.3390/brainsci10010042
398	Binder, M; Gorska, U; Pipinis, E; Voicikas, A; Griskova-Bulanova, I	Auditory steady-state response to chirp-modulated tones: A pilot study in patients with disorders of consciousness	NEUROIMAGE-CLINICAL	2020	10.1016/j.nicl.2020.102261	http://dx.doi.org/10.1016/j.nicl.2020.102261
399	Bodien, YG; Martens, G; Ostrow, J; Sheau, K; Giacino, JT	Cognitive impairment, clinical symptoms and functional disability in patients emerging from the minimally conscious state	NEUROREHABILITATION	2020	10.3233/NRE-192860	http://dx.doi.org/10.3233/NRE-192860
400	Ciurea, AV; Saceleanu, V; Mohan, A; Moreanu, MS; Toader, C	CRANIOPHARYNGIOMAS IN CHILDREN - EXPERIENCE OF CONSECUTIVE 152 OPERATED CASES	ACTA ENDOCRINOLOGICA-BUCHAREST	2020	10.4183/aeb.2020.103	http://dx.doi.org/10.4183/aeb.2020.103
401	Fujii, S; Tokuoka, Y; Maki, M	Leaf Morphology of Saxifraga fortunei var. obtusocuneata and var. suwoensis (Saxifragaceae)	ACTA PHYTOTAXONOMICA ET GEOBOTANICA	2020	10.18942/apg.202001	http://dx.doi.org/10.18942/apg.202001
402	Huang, YL; Liu, L; Liang, H; He, J; Chen, J; Liang, QW; Jiang, ZY; He, JF; Huang, ML; Du, Y	Orbital myiasis A case report and literature review	MEDICINE	2020	10.1097/MD.0000000000018879	http://dx.doi.org/10.1097/MD.0000000000018879
403	Kerik-Rotenberg, N; Diaz-Meneses, I; Hernandez-Ramirez, R; Munoz-Casillas, R; Reynoso-Mejia, CA; Flores-Rivera, J; Espinola-Nadurille, M; Ramirez-Bermudez, J; Aguilar-Palomeque, C	A Metabolic Brain Pattern Associated With Anti-N-Methyl-D-Aspartate Receptor Encephalitis	PSYCHOSOMATICS	2020	10.1016/j.psym.2019.08.007	http://dx.doi.org/10.1016/j.psym.2019.08.007
404	Kustermann, T; Nguissi, NAN; Pfeiffer, C; Haenggi, M; Kurmann, R; Zubler, F; Oddo, M; Rossetti, AO; De Lucia, M	Brain functional connectivity during the first day of coma reflects long-term outcome	NEUROIMAGE-CLINICAL	2020	10.1016/j.nicl.2020.102295	http://dx.doi.org/10.1016/j.nicl.2020.102295
405	Laforge, G; Gonzalez-Lara, LE; Owen, AM; Stojanoski, B	Individualized assessment of residual cognition in patients with disorders of consciousness	NEUROIMAGE-CLINICAL	2020	10.1016/j.nicl.2020.102472	http://dx.doi.org/10.1016/j.nicl.2020.102472
406	Lugo, ZR; Pokorny, C; Pellas, F; Noirhomme, Q; Laureys, S; Muller-Putz, G; Kubler, A	Mental imagery for brain-computer interface control and communication in non-responsive individuals	ANNALS OF PHYSICAL AND REHABILITATION MEDICINE	2020	10.1016/j.rehab.2019.02.005	http://dx.doi.org/10.1016/j.rehab.2019.02.005
407	Martens, G; Kroupi, E; Bodien, Y; Frasso, G; Annen, J; Cassol, H; Barra, A; Martial, C; Gosseries, O; Lejeune, N; Soria-Frisch, A; Ruffini, G; Laureys, S; Thibaut, A	Behavioral and electrophysiological effects of network-based frontoparietal tDCS in patients with severe brain injury: A randomized controlled trial	NEUROIMAGE-CLINICAL	2020	10.1016/j.nicl.2020.102426	http://dx.doi.org/10.1016/j.nicl.2020.102426
408	Modolo, J; Hassan, M; Wendling, F; Benquet, P	Decoding the circuitry of consciousness: From local microcircuits to brain-scale networks	NETWORK NEUROSCIENCE	2020	10.1162/netn_a_00119	http://dx.doi.org/10.1162/netn_a_00119
409	Pool, JW; Siegert, RJ; Taylor, S; Dunford, C; Magee, W	Evaluating the validity, reliability and clinical utility of the Music therapy Sensory Instrument for Cognition, Consciousness and Awareness (MuSICCA): protocol of a validation study	BMJ OPEN	2020	10.1136/bmjopen-2020-039713	http://dx.doi.org/10.1136/bmjopen-2020-039713
410	Salvato, G; Berlingeri, M; De Maio, G; Curto, F; Chieregato, A; Magnani, FG; Sberna, M; Rosanova, M; Paulesu, E; Bottini, G	Autonomic responses to emotional linguistic stimuli and amplitude of low-frequency fluctuations predict outcome after severe brain injury	NEUROIMAGE-CLINICAL	2020	10.1016/j.nicl.2020.102356	http://dx.doi.org/10.1016/j.nicl.2020.102356
411	Sattin, D; Leonardi, M; Nelli, B; Bramanti, P; Marino, S; Ferro, S; Basaglia, N; Guido, D; Dolce, G; Lucca, LF; Cortese, MD; Ermio, C; Dattilo, TL; Capomolla, S; Di Iasi, G; Estraneo, A; De Tanti, A; Maradini, N; Piperno, R; Ferri, A; Basaglia, N; Bergonzoni, A; Chiavaroli, F; Di Marco, F; Carli, S; Biasutti, E; Marin, D; Formisano, R; Rizza, F; Pisarri, FM; Vichi, R; D'Urso, A; Grillo, G; Leto, …	Effect of Rehabilitation Treatments on Disability in Persons With Disorders of Consciousness: A Propensity Score Study	ARCHIVES OF PHYSICAL MEDICINE AND REHABILITATION	2020	10.1016/j.apmr.2019.07.010	http://dx.doi.org/10.1016/j.apmr.2019.07.010
412	Snider, SB; Bodien, YG; Frau-Pascual, A; Bianciardi, M; Foulkes, AS; Edlow, BL	Ascending arousal network connectivity during recovery from traumatic coma	NEUROIMAGE-CLINICAL	2020	10.1016/j.nicl.2020.102503	http://dx.doi.org/10.1016/j.nicl.2020.102503
413	Sotoudeh, H; Chapman, PR; Sotoudeh, E; Singhal, A; Choudhary, G; Shafaat, O	Pseudohypoxic Brain Swelling: Report of 2 Cases and Introduction of the Lentiform Rim Sign as Potential MRI Marker	WORLD NEUROSURGERY	2020	10.1016/j.wneu.2019.10.018	http://dx.doi.org/10.1016/j.wneu.2019.10.018
414	Zhang, XN; Chi, QQ; Zhang, X; Zhang, Y; Sun, XT; Wang, RR; Zhang, H	Effects of comprehensive rehabilitation on complications and long-term prognoses of patients in vegetative and minimal consciousness states	EUROPEAN REVIEW FOR MEDICAL AND PHARMACOLOGICAL SCIENCES	2020
415	Zhang, Y; Lu, J; Du, JB; Huo, S; Li, R; Song, WQ	Neural correlates of different behavioral response to transcranial direct current stimulation between patients in the unresponsive wakefulness syndrome and minimally conscious state	NEUROLOGICAL SCIENCES	2020	10.1007/s10072-019-04034-8	http://dx.doi.org/10.1007/s10072-019-04034-8
416	Huxtable, R	Dying too soon or living too long? Withdrawing treatment from patients with prolonged disorders of consciousness after Re Y	BMC MEDICAL ETHICS	2019	10.1186/s12910-019-0424-4	http://dx.doi.org/10.1186/s12910-019-0424-4
417	Kwiatkowska, A; Lech, M; Odya, P; Czyzewski, A	Post-comatose patients with minimal consciousness tend to preserve reading comprehension skills but neglect syntax and spelling	SCIENTIFIC REPORTS	2019	10.1038/s41598-019-56443-6	http://dx.doi.org/10.1038/s41598-019-56443-6
418	Pink, AE; Williams, C; Alderman, N; Stoffels, M	The use of repetitive transcranial magnetic stimulation (rTMS) following traumatic brain injury (TBI): A scoping review	NEUROPSYCHOLOGICAL REHABILITATION	2021	10.1080/09602011.2019.1706585	http://dx.doi.org/10.1080/09602011.2019.1706585
419	Peterson, A; Kostick, KM; O'Brien, KA; Blumenthal-Barby, J	Seeing minds in patients with disorders of consciousness	BRAIN INJURY	2020	10.1080/02699052.2019.1706000	http://dx.doi.org/10.1080/02699052.2019.1706000
420	Malone, C; Erler, KS; Giacino, JT; Hammond, FM; Juengst, SB; Locascio, JJ; Nakase-Richardson, R; Verduzco-Gutierrez, M; Whyte, J; Zasler, N; Bodien, YG	Participation Following Inpatient Rehabilitation for Traumatic Disorders of Consciousness: A TBI Model Systems Study	FRONTIERS IN NEUROLOGY	2019	10.3389/fneur.2019.01314	http://dx.doi.org/10.3389/fneur.2019.01314
421	Xia, XY; Wang, Y; Li, C; Li, XL; He, JH; Bai, Y	Transcranial magnetic stimulation-evoked connectivity reveals modulation effects of repetitive transcranial magnetic stimulation on patients with disorders of consciousness	NEUROREPORT	2019	10.1097/WNR.0000000000001362	http://dx.doi.org/10.1097/WNR.0000000000001362
422	Wang, Y; Bai, Y; Xia, XY; Yang, Y; He, JH; Li, XL	Spinal cord stimulation modulates complexity of neural activities in patients with disorders of consciousness	INTERNATIONAL JOURNAL OF NEUROSCIENCE	2020	10.1080/00207454.2019.1702543	http://dx.doi.org/10.1080/00207454.2019.1702543
423	Anastogiannis, H; Litsardopoulos, P; Anastopoulou, GG; Petsas, A; Tsigkas, G; Kounis, NG; Ravani, I; Argyriou, AA	Irreversible diffuse hypoxic-ischemic encephalopathy, secondary to type I Kounis syndrome	INTERNATIONAL JOURNAL OF NEUROSCIENCE	2020	10.1080/00207454.2019.1702541	http://dx.doi.org/10.1080/00207454.2019.1702541
424	Kostick, KM; Halm, A; O'Brien, K; Kothari, S; Blumenthal-Barby, JS	Conceptualizations of consciousness and continuation of care among family members and health professionals caring for patients in a minimally conscious state	DISABILITY AND REHABILITATION	2021	10.1080/09638288.2019.1697383	http://dx.doi.org/10.1080/09638288.2019.1697383
425	Barboni, T; Leonelli, L; Santoni, PA; Tihay-Felicelli, V	Study of the burning of Pteridium aquilinum L. and risk for the personnel involved: Thermal properties and chemical risk	FIRE SAFETY JOURNAL	2019	10.1016/j.firesaf.2019.102904	http://dx.doi.org/10.1016/j.firesaf.2019.102904
426	Foutz, RA; Peltier, W	Disorders of Consciousness: A Practical Approach for Navigating Coma and Brain Injury #382	JOURNAL OF PALLIATIVE MEDICINE	2019	10.1089/jpm.2019.0488	http://dx.doi.org/10.1089/jpm.2019.0488
427	Hansen, TL; Chizek, EL; Zugay, OK; Miller, JM; Bobel, JM; Chouinard, JW; Adkin, AM; Skurupey, LA; Warren, LK	Digestibility and Retention Time of Coastal Bermudagrass (Cynodon dactylon) Hay by Horses	ANIMALS	2019	10.3390/ani9121148	http://dx.doi.org/10.3390/ani9121148
428	Keene, ACER; Lee, A	Withdrawing life-sustaining treatment: a stock-take of the legal and ethical position	JOURNAL OF MEDICAL ETHICS	2019	10.1136/medethics-2019-105599	http://dx.doi.org/10.1136/medethics-2019-105599
429	Magliacano, A; De Bellis, F; Galvao-Carmona, A; Estraneo, A; Trojano, L	Can Salient Stimuli Enhance Responses in Disorders of Consciousness? A Systematic Review	CURRENT NEUROLOGY AND NEUROSCIENCE REPORTS	2019	10.1007/s11910-019-1018-8	http://dx.doi.org/10.1007/s11910-019-1018-8
430	Padua, L; Cuccagna, C; Pazzaglia, C	Novel sensory paradigms for neuromodulation in disorders of consciousness in traumatic brain injury	CURRENT OPINION IN NEUROLOGY	2019	10.1097/WCO.0000000000000747	http://dx.doi.org/10.1097/WCO.0000000000000747
431	Poulsen, I; Balle, M; Givard, KL	Nociception Coma Scale-Revised: Nurses' Experience in Clinical Practice	PAIN MANAGEMENT NURSING	2019	10.1016/j.pmn.2019.02.003	http://dx.doi.org/10.1016/j.pmn.2019.02.003
432	Pywell, SM	No Judge Required: M (By Her Litigation Friend, MRS B) v A Hospital; M (Withdrawal of Treatment: Need For Proceedings) (2017) EWCOP 19	MEDICAL LAW REVIEW	2019	10.1093/medlaw/fwx067	http://dx.doi.org/10.1093/medlaw/fwx067
433	van Dijck, JTJM; Bartels, RHMA; Lavrijsen, JCM; Ribbers, GM; Kompanje, EJO; Peul, WC	The patient with severe traumatic brain injury: clinical decision-making: the first 60 min and beyond	CURRENT OPINION IN CRITICAL CARE	2019	10.1097/MCC.0000000000000671	http://dx.doi.org/10.1097/MCC.0000000000000671
434	van Erp, WS; Aben, AML; Lavrijsen, JCM; Vos, PE; Laureys, S; Koopmans, RTCM	Unexpected emergence from the vegetative state: delayed discovery rather than late recovery of consciousness	JOURNAL OF NEUROLOGY	2019	10.1007/s00415-019-09542-3	http://dx.doi.org/10.1007/s00415-019-09542-3
435	Sattin, D; Leonardi, M; Picozzi, M	The autonomic nervous system and the brainstem: A fundamental role or the background actors for consciousness generation? Hypothesis, evidence, and future directions for rehabilitation and theoretical approaches	BRAIN AND BEHAVIOR	2020	10.1002/brb3.1474	http://dx.doi.org/10.1002/brb3.1474
436	Martinez, DE; Rudas, J; Demertzi, A; Charland-Verville, V; Soddu, A; Laureys, S; Gomez, F	Reconfiguration of large-scale functional connectivity in patients with disorders of consciousness	BRAIN AND BEHAVIOR	2020	10.1002/brb3.1476	http://dx.doi.org/10.1002/brb3.1476
437	Thibaut, A; Bodien, YG; Laureys, S; Giacino, JT	Minimally conscious state plus: diagnostic criteria and relation to functional recovery	JOURNAL OF NEUROLOGY	2020	10.1007/s00415-019-09628-y	http://dx.doi.org/10.1007/s00415-019-09628-y
438	Steppacher, I; Fuchs, P; Kaps, M; Nussbeck, FW; Kissler, J	A tree of life? Multivariate logistic outcome-prediction in disorders of consciousness	BRAIN INJURY	2020	10.1080/02699052.2019.1695289	http://dx.doi.org/10.1080/02699052.2019.1695289
439	Wang, JN; Wang, J; Hu, XH; Xu, LQ; Tian, JN; Li, JY; Fang, DR; Huang, WS; Sun, YX; He, MH; Laureys, S; Di, HB	The Initiation of Swallowing Can Indicate the Prognosis of Disorders of Consciousness: A Self-Controlled Study	FRONTIERS IN NEUROLOGY	2019	10.3389/fneur.2019.01184	http://dx.doi.org/10.3389/fneur.2019.01184
440	Bensaid, S; Modolo, J; Merlet, I; Wendling, F; Benquet, P	COALIA: A Computational Model of Human EEG for Consciousness Research	FRONTIERS IN SYSTEMS NEUROSCIENCE	2019	10.3389/fnsys.2019.00059	http://dx.doi.org/10.3389/fnsys.2019.00059
441	Ansley, RJ; Cooper, C; Zhang, T	Invasion promotes invasion: Facilitation of C-3 perennial grass dominance in mixed C-3/C-4 grassland by an invasive C-3 woody sprouter (Prosopis glandulosa)	ECOLOGY AND EVOLUTION	2019	10.1002/ece3.5800	http://dx.doi.org/10.1002/ece3.5800
442	Fernandes, MC; Krishnan, S	Anatomical characterization of Strobilanthes (Acanthaceae) species from the northern Western Ghats of India and its implication for identification at vegetative state	NORDIC JOURNAL OF BOTANY	2019	10.1111/njb.02550	http://dx.doi.org/10.1111/njb.02550
443	Noe, E; Olaya, J; Colomer, C; Moliner, B; Ugart, P; Rodriguez, C; Llorens, R; Ferri, J	Current validity of diagnosis of permanent vegetative state: a longitudinal study in a sample of patients with altered states of consciousness	NEUROLOGIA	2019	10.1016/j.nrl.2017.04.004	http://dx.doi.org/10.1016/j.nrl.2017.04.004
444	Piastra, M; De Luca, D; Genovese, O; Tosi, F; Caliandro, F; Zorzi, G; Massimi, L; Visconti, F; Pizza, A; Biasucci, DG; Conti, G	Clinical Outcomes and Prognostic Factors for Spontaneous Intracerebral Hemorrhage in Pediatric ICU: A 12-Year Experience	JOURNAL OF INTENSIVE CARE MEDICINE	2019	10.1177/0885066617726049	http://dx.doi.org/10.1177/0885066617726049
445	Thibaut, A; Piarulli, A; Martens, G; Chatelle, C; Laureys, S	Effect of multichannel transcranial direct current stimulation to reduce hypertonia in individuals with prolonged disorders of consciousness: A randomized controlled pilot study	ANNALS OF PHYSICAL AND REHABILITATION MEDICINE	2019	10.1016/j.rehab.2019.05.009	http://dx.doi.org/10.1016/j.rehab.2019.05.009
446	Turner-Stokes, L; Rose, H; Lakra, C; Williams, H; Ashford, SA; Siegert, RJ	Goal-setting and attainment in prolonged disorders of consciousness - development of a structured approach	BRAIN INJURY	2020	10.1080/02699052.2019.1682190	http://dx.doi.org/10.1080/02699052.2019.1682190
447	Chen, H; Hu, Q; Raza, HK; Singh, S; Rai, P; Zhu, JN; Cui, GY; Ye, XC; Xu, CY; Jing, J; Liu, YH	An Analysis of Clinical Characteristics of Rare Bilateral Cerebral Peduncular Infarction	FRONTIERS IN NEUROLOGY	2019	10.3389/fneur.2019.01107	http://dx.doi.org/10.3389/fneur.2019.01107
448	Li, SL; Dong, XL; Sun, WM; Zhao, N; Yu, GH; Shuai, L	Effects of transcranial direct current stimulation on patients with disorders of consciousness after traumatic brain injury: study protocol for a randomized, double-blind controlled trial	TRIALS	2019	10.1186/s13063-019-3680-1	http://dx.doi.org/10.1186/s13063-019-3680-1
449	Pistoia, F; Carolei, A; Bodien, YG; Greenfield, S; Kaplan, S; Sacco, S; Pistarini, C; Casalena, A; De Tanti, A; Cazzulani, B; Bellaviti, G; Sara, M; Giacino, J	The Comorbidities Coma Scale (CoCoS): Psychometric Properties and Clinical Usefulness in Patients With Disorders of Consciousness	FRONTIERS IN NEUROLOGY	2019	10.3389/fneur.2019.01042	http://dx.doi.org/10.3389/fneur.2019.01042
450	Wu, GR; Di Perri, C; Charland-Verville, V; Martial, C; Carriere, M; Vanhaudenhuyse, A; Laureys, S; Marinazzo, D	Modulation of the spontaneous hemodynamic response function across levels of consciousness	NEUROIMAGE	2019	10.1016/j.neuroimage.2019.07.011	http://dx.doi.org/10.1016/j.neuroimage.2019.07.011
451	Giacino, JT; Sherer, M; Christoforou, A; Maurer-Karattup, P; Hammond, FM; Long, D; Bagiella, E	Behavioral Recovery and Early Decision Making in Patients with Prolonged Disturbance in Consciousness after Traumatic Brain Injury	JOURNAL OF NEUROTRAUMA	2020	10.1089/neu.2019.6429	http://dx.doi.org/10.1089/neu.2019.6429
452	Luppi, AI; Craig, MM; Pappas, I; Finoia, P; Williams, GB; Allanson, J; Pickard, JD; Owen, AM; Naci, L; Menon, DK; Stamatakis, EA	Consciousness-specific dynamic interactions of brain integration and functional diversity	NATURE COMMUNICATIONS	2019	10.1038/s41467-019-12658-9	http://dx.doi.org/10.1038/s41467-019-12658-9
453	Peterson, A; Owen, AM; Karlawish, J	Alive inside	BIOETHICS	2020	10.1111/bioe.12678	http://dx.doi.org/10.1111/bioe.12678
454	Ancona, E; Quarenghi, A; Simonini, M; Saggini, R; Mazzoleni, S; De Tanti, A; Saviola, D; Salvi, GP	Effect of verticalization with Erigo (R) in the acute rehabilitation of severe acquired brain injury	NEUROLOGICAL SCIENCES	2019	10.1007/s10072-019-03917-0	http://dx.doi.org/10.1007/s10072-019-03917-0
455	Bao, Y; Mao, J; Mei, F; Liu, F; Qi, ST; Qiu, BH	Prediction of Minimally Conscious State With Brain Stem Reflexes in Unconscious Patients After Traumatic Brain Injury	JOURNAL OF CRANIOFACIAL SURGERY	2019	10.1097/SCS.0000000000005404	http://dx.doi.org/10.1097/SCS.0000000000005404
456	Fins, JJ	Disorders of Consciousness, Past, Present, and Future	CAMBRIDGE QUARTERLY OF HEALTHCARE ETHICS	2019	10.1017/S0963180119000719	http://dx.doi.org/10.1017/S0963180119000719
457	Gorska, U; Binder, M	Low- and medium-rate auditory steady-state responses in patients with prolonged disorders of consciousness correlate with Coma Recovery Scale - Revised score	INTERNATIONAL JOURNAL OF PSYCHOPHYSIOLOGY	2019	10.1016/j.ijpsycho.2019.08.001	http://dx.doi.org/10.1016/j.ijpsycho.2019.08.001
458	Graham, M; Wallace, E; Doherty, C; McCann, A; Naci, L	From Awareness to Prognosis: Ethical Implications of Uncovering Hidden Awareness in Behaviorally Nonresponsive Patients	CAMBRIDGE QUARTERLY OF HEALTHCARE ETHICS	2019	10.1017/S0963180119000550	http://dx.doi.org/10.1017/S0963180119000550
459	Hediger, K; Petignat, M; Marti, R; Hund-Georgiadis, M	Animal-assisted therapy for patients in a minimally conscious state: A randomized two treatment multi-period crossover trial	PLOS ONE	2019	10.1371/journal.pone.0222846	http://dx.doi.org/10.1371/journal.pone.0222846
460	Kallionpaa, RE; Pesonen, H; Scheinin, A; Sandman, N; Laitio, R; Scheinin, H; Revonsuo, A; Valli, K	Single-subject analysis of N400 event-related potential component with five different methods	INTERNATIONAL JOURNAL OF PSYCHOPHYSIOLOGY	2019	10.1016/j.ijpsycho.2019.06.012	http://dx.doi.org/10.1016/j.ijpsycho.2019.06.012
461	Kitzinger, C; Kitzinger, J	Supporting families involved in court cases about life-sustaining treatment: Working as academics, advocates and activists	BIOETHICS	2019	10.1111/bioe.12583	http://dx.doi.org/10.1111/bioe.12583
462	Krogulska, A; Nowicka, D; Nowicki, Z; Parzecka, M; Sakson-Slominska, A; Kuczynska, R	A loss of consciousness in a teenage girl with anorexia nervosa, due to polydipsia: case report and a minireview	EATING AND WEIGHT DISORDERS-STUDIES ON ANOREXIA BULIMIA AND OBESITY	2019	10.1007/s40519-018-00636-x	http://dx.doi.org/10.1007/s40519-018-00636-x
463	Pilato, F; Calandrelli, R; Distefano, M; Panfili, M; Della Marca, G; Colosimo, C	Acute radiological pattern and outcome in posterior reversible encephalopathy syndrome patients	CLINICAL NEUROLOGY AND NEUROSURGERY	2019	10.1016/j.clineuro.2019.105459	http://dx.doi.org/10.1016/j.clineuro.2019.105459
464	Sattin, D; Surya, N; Pistarini, C; Tonin, P; Someshwar, H; Caputo, M; Leonardi, M	Patients with Disorders of Consciousness in India: Preliminary Results from a Pilot Survey	ANNALS OF INDIAN ACADEMY OF NEUROLOGY	2019	10.4103/aian.AIAN_355_18	http://dx.doi.org/10.4103/aian.AIAN_355_18
465	Scarpino, M; Lolli, F; Lanzo, G; Carrai, R; Spalletti, M; Valzania, F; Lombardi, M; Audenino, D; Celani, MG; Marrelli, A; Contardi, S; Peris, A; Amantini, A; Sandroni, C; Grippo, A; Masi, G; Moretti, M; Peris, A; Bandinelli, C; Marudi, A; Rikani, K; Splendiani, A; Cantisani, TA; Fiacca, A; Sabadini, R	Neurophysiology and neuroimaging accurately predict poor neurological outcome within 24 hours after cardiac arrest: The ProNeCA prospective multicentre prognostication study	RESUSCITATION	2019	10.1016/j.resuscitation.2019.07.032	http://dx.doi.org/10.1016/j.resuscitation.2019.07.032
466	Wilkinson, D; Savulescu, J	Current controversies and irresolvable disagreement: the case of Vincent Lambert and the role of 'dissensus'	JOURNAL OF MEDICAL ETHICS	2019	10.1136/medethics-2019-105622	http://dx.doi.org/10.1136/medethics-2019-105622
467	Zhu, JJ; Yang, YF; Zhou, W; Lin, YJ; Shen, ZY; Mou, XT; Ren, Y; Hu, XH; Di, HB	Clinical Research: Auditory Stimulation in the Disorders of Consciousness	FRONTIERS IN HUMAN NEUROSCIENCE	2019	10.3389/fnhum.2019.00324	http://dx.doi.org/10.3389/fnhum.2019.00324
468	Snider, SB; Bodien, YG; Bianciardi, M; Brown, EN; Wu, O; Edlow, BL	Disruption of the ascending arousal network in acute traumatic disorders of consciousness	NEUROLOGY	2019	10.1212/WNL.0000000000008163	http://dx.doi.org/10.1212/WNL.0000000000008163
469	Shinoda, J; Nagamine, Y; Kobayashi, S; Odaki, M; Oka, N; Kinugasa, K; Nakamura, H; Ichida, T; Miyashita, R; Shima, H; Hama, T	Multidisciplinary attentive treatment for patients with chronic disorders of consciousness following severe traumatic brain injury in the NASVA of Japan	BRAIN INJURY	2019	10.1080/02699052.2019.1667535	http://dx.doi.org/10.1080/02699052.2019.1667535
470	Bagnato, S; Andriolo, M; Boccagni, C; Lucca, LF; De Tanti, A; Pistarini, C; Barone, T; Galardi, G	Reduced Neuron-Specific Enolase Levels in Chronic Severe Traumatic Brain Injury	JOURNAL OF NEUROTRAUMA	2020	10.1089/neu.2019.6449	http://dx.doi.org/10.1089/neu.2019.6449
471	Martens, G; Fregni, F; Carriere, M; Barra, A; Laureys, S; Thibaut, A	Single tDCS session of motor cortex in patients with disorders of consciousness: a pilot study	BRAIN INJURY	2019	10.1080/02699052.2019.1667537	http://dx.doi.org/10.1080/02699052.2019.1667537
472	Estraneo, A; De Bellis, F; Masotta, O; Loreto, V; Fiorenza, S; Lo Sapio, M; Trojano, L	Demographical and clinical indices for long-term evolution of patients in vegetative or in minimally conscious state	BRAIN INJURY	2019	10.1080/02699052.2019.1658220	http://dx.doi.org/10.1080/02699052.2019.1658220
473	Wang, FY; Hu, NT; Hu, XH; Jing, S; Heine, L; Thibaut, A; Huang, WS; Yan, YF; Wang, J; Schnakers, C; Laureys, S; Di, HB	Detecting Brain Activity Following a Verbal Command in Patients With Disorders of Consciousness	FRONTIERS IN NEUROSCIENCE	2019	10.3389/fnins.2019.00976	http://dx.doi.org/10.3389/fnins.2019.00976
474	Anand, S; Paliwal, VK; Singh, LS; Uniyal, R	Why do neurologists miss catatonia in neurology emergency? A case series and brief literature review	CLINICAL NEUROLOGY AND NEUROSURGERY	2019	10.1016/j.clineuro.2019.105375	http://dx.doi.org/10.1016/j.clineuro.2019.105375
475	Bouzat, P; Ageron, FX; Thomas, M; Vallot, C; Hautefeuille, S; Schilte, C; Payen, JF	Modeling the Influence of Age on Neurological Outcome and Quality of Life One Year after Traumatic Brain Injury: A Prospective Multi-Center Cohort Study	JOURNAL OF NEUROTRAUMA	2019	10.1089/neu.2019.6432	http://dx.doi.org/10.1089/neu.2019.6432
476	Formisano, R; Aloisi, M; Contrada, M; Spanedda, F; Schiattone, S; Niedbala, S; Cobianchi, MR; Baldeschi, GC; Buzzi, MG	Late recovery of responsiveness after intra-thecal baclofen pump implantation and the role of diffuse pain and severe spasticity: a case report	ACTA NEUROCHIRURGICA	2019	10.1007/s00701-019-03994-2	http://dx.doi.org/10.1007/s00701-019-03994-2
477	Garg, RK; Mahadevan, A; Malhotra, HS; Rizvi, I; Kumar, N; Uniyal, R	Subacute sclerosing panencephalitis	REVIEWS IN MEDICAL VIROLOGY	2019	10.1002/rmv.2058	http://dx.doi.org/10.1002/rmv.2058
478	Jia, MR; Wu, WZ; Li, CM; Cai, XH; Zhang, L; Yan, F; Zhu, C; Gu, MH	Clinical characteristics and phenotype distribution in 10 Chinese patients with X-linked adrenoleukodystrophy	EXPERIMENTAL AND THERAPEUTIC MEDICINE	2019	10.3892/etm.2019.7804	http://dx.doi.org/10.3892/etm.2019.7804
479	Sayadnasiri, M; Rezvani, F	Treatment of Catatonia in Frontotemporal Dementia: A Lesson From Zolpidem Test	CLINICAL NEUROPHARMACOLOGY	2019	10.1097/WNF.0000000000000362	http://dx.doi.org/10.1097/WNF.0000000000000362
480	Scarpino, M; Lolli, F; Hakiki, B; Atzori, T; Lanzo, G; Sterpu, R; Portaccio, E; Romoli, AM; Morrocchesi, A; Amantini, A; Macchi, C; Grippo, A; Binazzi, B; Borsotti, M; Carrai, R; Carrozza, MC; Castagnoli, C; Cecchi, F; Di Renzone, M; Galli, I; Lippi, E; Mazzucchi, A; Pancani, S; Sterpu, R; Sorbi, S; Vannetti, F	Prognostic value of post-acute EEG in severe disorders of consciousness, using American Clinical Neurophysiology Society terminology	NEUROPHYSIOLOGIE CLINIQUE-CLINICAL NEUROPHYSIOLOGY	2019	10.1016/j.neucli.2019.07.001	http://dx.doi.org/10.1016/j.neucli.2019.07.001
481	Seno, S; Tomura, S; Ono, K; Tanaka, Y; Ikeuchi, H; Saitoh, D	Poor prognostic factors in elderly patients aged 75 years old or older with mild traumatic brain injury	JOURNAL OF CLINICAL NEUROSCIENCE	2019	10.1016/j.jocn.2019.06.007	http://dx.doi.org/10.1016/j.jocn.2019.06.007
482	Silva, MA; Schwartz, DJ; Nakase-Richardson, R	Functional improvement after severe brain injury with disorder of consciousness paralleling treatment for comorbid obstructive sleep apnoea: a case report	INTERNATIONAL JOURNAL OF REHABILITATION RESEARCH	2019	10.1097/MRR.0000000000000364	http://dx.doi.org/10.1097/MRR.0000000000000364
483	Slomine, BS; Suskauer, SJ; Nicholson, R; Giacino, JT	Preliminary validation of the coma recovery scale for pediatrics in typically developing young children	BRAIN INJURY	2019	10.1080/02699052.2019.1658221	http://dx.doi.org/10.1080/02699052.2019.1658221
484	Kondziella, D; Dreier, JP; Olsen, MH	Prevalence of near-death experiences in people with and without REM sleep intrusion	PEERJ	2019	10.7717/peerj.7585	http://dx.doi.org/10.7717/peerj.7585
485	Corchs, S; Chioma, G; Dondi, R; Gasparini, F; Manzoni, S; Markowska-Kacznar, U; Mauri, G; Zoppis, I; Morreale, A	Computational Methods for Resting-State EEG of Patients With Disorders of Consciousness	FRONTIERS IN NEUROSCIENCE	2019	10.3389/fnins.2019.00807	http://dx.doi.org/10.3389/fnins.2019.00807
486	Kohnen, R; Lavrijsen, J; Smals, O; Gerritsen, D; Koopmans, R	Prevalence and characteristics of neuropsychiatric symptoms, quality of life and psychotropics in people with acquired brain injury in long-term care	JOURNAL OF ADVANCED NURSING	2019	10.1111/jan.14156	http://dx.doi.org/10.1111/jan.14156
487	Kim, JY; Kim, HJ; Choi, HS; Park, SY; Kim, DY	Effects of Cerebrolysin (R) in Patients With Minimally Conscious State After Stroke: An Observational Retrospective Clinical Study	FRONTIERS IN NEUROLOGY	2019	10.3389/fneur.2019.00803	http://dx.doi.org/10.3389/fneur.2019.00803
488	Knapik, P; Trejnowska, E; Knapik, M; Kret, M; Ciesla, D; Krzych, LJ; Kucewicz-Czech, E; Boldys, S; Czekaj, M; Gierek, D; Jura-Piecha, E; Kandziora, W; Misiewska-Kaczur, A; Paleczny, J; Rychlik, W	Young Adults Among Patients Admitted to Polish Intensive Care Units in the Silesian ICU Registry	MEDICAL SCIENCE MONITOR	2019	10.12659/MSM.913852	http://dx.doi.org/10.12659/MSM.913852
489	Bai, Y; Xia, XY; Wang, Y; He, JH; Li, XL	Electroencephalography quadratic phase self-coupling correlates with consciousness states and restoration in patients with disorders of consciousness	CLINICAL NEUROPHYSIOLOGY	2019	10.1016/j.clinph.2019.04.710	http://dx.doi.org/10.1016/j.clinph.2019.04.710
490	Blume, C; Angerer, M; Raml, M; del Giudice, R; Santhi, N; Pichler, G; Kunz, AB; Scarpatetti, M; Trinka, E; Schabus, M	Healthier rhythm, healthier brain? Integrity of circadian melatonin and temperature rhythms relates to the clinical state of brain-injured patients	EUROPEAN JOURNAL OF NEUROLOGY	2019	10.1111/ene.13935	http://dx.doi.org/10.1111/ene.13935
491	Bobeff, EJ; Fortuniak, J; Bryszewski, B; Wisniewski, K; Bryl, M; Kwiecien, K; Stawiski, K; Jaskolski, DJ	Mortality After Traumatic Brain Injury in Elderly Patients: A New Scoring System	WORLD NEUROSURGERY	2019	10.1016/j.wneu.2019.04.060	http://dx.doi.org/10.1016/j.wneu.2019.04.060
492	Hsu, YL; Hsieh, CE; Lin, KH; Chou, CT; Lin, PY; Wang, SH; Chen, YL	Central Pontine Myelinolysis After Living-Donor Liver Transplant: A Report of 2 Cases	EXPERIMENTAL AND CLINICAL TRANSPLANTATION	2019	10.6002/ect.2017.0060	http://dx.doi.org/10.6002/ect.2017.0060
493	Pace-Schott, EF; Amble, MC; Aue, T; Balconi, M; Bylsma, LM; Critchley, H; Demaree, HA; Friedman, BH; Gooding, AEK; Gosseries, O; Jovanovic, T; Kirby, LAJ; Kozlowska, K; Laureys, S; Lowe, L; Magee, K; Marin, MF; Merner, AR; Robinson, JL; Smith, RC; Spangler, DP; Van Overveld, M; VanElzakker, MB	Physiological feelings	NEUROSCIENCE AND BIOBEHAVIORAL REVIEWS	2019	10.1016/j.neubiorev.2019.05.002	http://dx.doi.org/10.1016/j.neubiorev.2019.05.002
494	Saleem, GT; Ewen, JB; Crasta, JE; Slomine, BS; Cantarero, GL; Suskauer, SJ	Single-arm, open-label, dose escalation phase I study to evaluate the safety and feasibility of transcranial direct current stimulation with electroencephalography biomarkers in paediatric disorders of consciousness: a study protocol	BMJ OPEN	2019	10.1136/bmjopen-2019-029967	http://dx.doi.org/10.1136/bmjopen-2019-029967
495	Ziliotto, N; Marchetti, G; Straudi, S; Tisato, V; Lavezzi, S; Manfredini, F; Basaglia, N; Bernardi, F	Soluble neural cell adhesion molecule and behavioural recovery in minimally conscious patients undergoing transcranial direct current stimulation	CLINICA CHIMICA ACTA	2019	10.1016/j.cca.2019.05.008	http://dx.doi.org/10.1016/j.cca.2019.05.008
496	Lin, YC; Liu, TT; Huang, Q; Su, YY; Chen, WB; Gao, DQ; Tang, X; Huang, TC; Zhen, ZL; Han, T; Ye, H; Wang, YP	Electroencephalography and Functional Magnetic Resonance Imaging-Guided Simultaneous Transcranial Direct Current Stimulation and Repetitive Transcranial Magnetic Stimulation in a Patient With Minimally Conscious State	FRONTIERS IN NEUROSCIENCE	2019	10.3389/fnins.2019.00746	http://dx.doi.org/10.3389/fnins.2019.00746
497	Annen, J; Filippini, MM; Bonin, E; Cassol, H; Aubinet, C; Carriere, M; Gosseries, O; Thibaut, A; Barra, A; Wolff, A; Sanz, LRD; Martial, C; Laureys, S; Chatelle, C	Diagnostic accuracy of the CRS-R index in patients with disorders of consciousness	BRAIN INJURY	2019	10.1080/02699052.2019.1644376	http://dx.doi.org/10.1080/02699052.2019.1644376
498	Malagurski, B; Peran, P; Sarton, B; Vinour, H; Naboulsi, E; Riu, B; Bounes, F; Seguin, T; Lotterie, JA; Fourcade, O; Minville, V; Ferre, F; Achard, S; Silva, S	Topological disintegration of resting state functional connectomes in coma	NEUROIMAGE	2019	10.1016/j.neuroimage.2019.03.012	http://dx.doi.org/10.1016/j.neuroimage.2019.03.012
499	Wutzl, B; Leibnitz, K; Rattay, F; Kronbichler, M; Murata, M; Golaszewski, SM	Genetic algorithms for feature selection when classifying severe chronic disorders of consciousness	PLOS ONE	2019	10.1371/journal.pone.0219683	http://dx.doi.org/10.1371/journal.pone.0219683
500	Zhao, T; Zhu, YQ; Tang, HL; Xie, R; Zhu, JH; Zhang, JH	Consciousness: New Concepts and Neural Networks	FRONTIERS IN CELLULAR NEUROSCIENCE	2019	10.3389/fncel.2019.00302	http://dx.doi.org/10.3389/fncel.2019.00302
501	Roberts, H; Greenwood, N	Speech and language therapy best practice for patients in prolonged disorders of consciousness: a modified Delphi study	INTERNATIONAL JOURNAL OF LANGUAGE & COMMUNICATION DISORDERS	2019	10.1111/1460-6984.12489	http://dx.doi.org/10.1111/1460-6984.12489
502	Fins, JJ	When No One Notices: Disorders of Consciousness and the Chronic Vegetative State	HASTINGS CENTER REPORT	2019	10.1002/hast.1030	http://dx.doi.org/10.1002/hast.1030
503	Formisano, R; Toppi, J; Risetti, M; Aloisi, M; Contrada, M; Ciurli, PM; Caravasso, CF; Luccichenti, G; Astolfi, L; Cincotti, F; Mattia, D	Language-Related Brain Potentials in Patients With Disorders of Consciousness: A Follow-up Study to Detect Covert Language Disorders	NEUROREHABILITATION AND NEURAL REPAIR	2019	10.1177/1545968319846123	http://dx.doi.org/10.1177/1545968319846123
504	Fridman, EA; Osborne, JR; Mozley, PD; Victor, JD; Schiff, ND	Presynaptic dopamine deficit in minimally conscious state patients following traumatic brain injury	BRAIN	2019	10.1093/brain/awz118	http://dx.doi.org/10.1093/brain/awz118
505	Gao, J; Wu, M; Wu, YH; Liu, P	Emotional consciousness preserved in patients with disorders of consciousness?	NEUROLOGICAL SCIENCES	2019	10.1007/s10072-019-03848-w	http://dx.doi.org/10.1007/s10072-019-03848-w
506	Graham, M	Can they Feel? The Capacity for Pain and Pleasure in Patients with Cognitive Motor Dissociation	NEUROETHICS	2019	10.1007/s12152-018-9361-z	http://dx.doi.org/10.1007/s12152-018-9361-z
507	Jang, SH; Kwon, YH	Neuroimaging characterization of recovery of impaired consciousness in patients with disorders of consciousness	NEURAL REGENERATION RESEARCH	2019	10.4103/1673-5374.251299	http://dx.doi.org/10.4103/1673-5374.251299
508	Ji, JR; Park, WR; Cho, S; Yang, YH; Li, WG; Harris, K; Huang, XK; Gu, SZ; Kim, DH; Zhang, ZL; Larson, AC	Iron-Oxide Nanocluster Labeling of Clostridium novyi-NT Spores for MR Imaging-Monitored Locoregional Delivery to Liver Tumors in Rat and Rabbit Models	JOURNAL OF VASCULAR AND INTERVENTIONAL RADIOLOGY	2019	10.1016/j.jvir.2018.11.002	http://dx.doi.org/10.1016/j.jvir.2018.11.002
509	Liu, T; Lu, YQ; Yu, JN; Kuang, WC; Wang, XY; Jiang, Y; Qiu, XJ; Wen, X; Zeng, Y; Zhang, GT; Liu, Y	Effect of auricular electroacupuncture combined with body acupuncture in improving the consciousness of patients after traumatic brain injury Study protocol for a randomized controlled trial	MEDICINE	2019	10.1097/MD.0000000000016587	http://dx.doi.org/10.1097/MD.0000000000016587
510	Shao, B; Wang, JY; Chen, Y; He, XJ; Chen, HH; Peng, YJ; Yang, PX; Duan, HY; Yang, F; Teng, LF	Clipping versus Coiling for Ruptured Intracranial Aneurysms: A Meta-Analysis of Randomized Controlled Trials	WORLD NEUROSURGERY	2019	10.1016/j.wneu.2019.03.123	http://dx.doi.org/10.1016/j.wneu.2019.03.123
511	Turner-Stokes, L; Dzingina, M; Shavelle, R; Bill, A; Williams, H; Sephton, K	Estimated Life-Time Savings in the Cost of Ongoing Care Following Specialist Rehabilitation for Severe Traumatic Brain Injury in the United Kingdom	JOURNAL OF HEAD TRAUMA REHABILITATION	2019	10.1097/HTR.0000000000000473	http://dx.doi.org/10.1097/HTR.0000000000000473
512	Sattin, D; Bruzzone, MG; Ferraro, S; Nigri, A; Leonardi, M; Guido, D	Olfactory discrimination in disorders of consciousness: A new sniff protocol	BRAIN AND BEHAVIOR	2019	10.1002/brb3.1273	http://dx.doi.org/10.1002/brb3.1273
513	Riganello, F; Larroque, SK; Di Perri, C; Prada, V; Sannita, WG; Laureys, S	Measures of CNS-Autonomic Interaction and Responsiveness in Disorder of Consciousness	FRONTIERS IN NEUROSCIENCE	2019	10.3389/fnins.2019.00530	http://dx.doi.org/10.3389/fnins.2019.00530
514	Wilford, S; Howard, A	How do we build a picture of a patient in prolonged disorder of consciousness?	NEUROPSYCHOLOGICAL REHABILITATION	2020	10.1080/09602011.2019.1629303	http://dx.doi.org/10.1080/09602011.2019.1629303
515	Formisano, R; Giustini, M; Aloisi, M; Contrada, M; Schnakers, C; Zasler, N; Estraneo, A	An International survey on diagnostic and prognostic protocols in patients with disorder of consciousness	BRAIN INJURY	2019	10.1080/02699052.2019.1622785	http://dx.doi.org/10.1080/02699052.2019.1622785
516	Haddad, AR; Lythe, V; Green, AL	Deep Brain Stimulation for Recovery of Consciousness in Minimally Conscious Patients After Traumatic Brain Injury: A Systematic Review	NEUROMODULATION	2019	10.1111/ner.12944	http://dx.doi.org/10.1111/ner.12944
517	Hermann, B; Goudard, G; Courcoux, K; Valente, M; Labat, S; Despois, L; Bourmaleau, J; Richard-Gilis, L; Faugeras, F; Demeret, S; Sitt, JD; Naccache, L; Rohaut, B	Wisdom of the caregivers: pooling individual subjective reports to diagnose states of consciousness in brain-injured patients, a monocentric prospective study	BMJ OPEN	2019	10.1136/bmjopen-2018-026211	http://dx.doi.org/10.1136/bmjopen-2018-026211
518	Kumar, SA; Devi, BI; Reddy, M; Shukla, D	Comparison of equiosmolar dose of hyperosmolar agents in reducing intracranial pressure-a randomized control study in pediatric traumatic brain injury	CHILDS NERVOUS SYSTEM	2019	10.1007/s00381-019-04121-3	http://dx.doi.org/10.1007/s00381-019-04121-3
519	Lenell, S; Nyholm, L; Lewen, A; Enblad, P	Clinical outcome and prognostic factors in elderly traumatic brain injury patients receiving neurointensive care	ACTA NEUROCHIRURGICA	2019	10.1007/s00701-019-03893-6	http://dx.doi.org/10.1007/s00701-019-03893-6
520	Robinson, D; Thompson, S; Bauerschmidt, A; Melmed, K; Couch, C; Park, S; Agarwal, S; Roh, D; Connolly, ES; Claassen, J	Dispersion in Scores on the Richmond Agitation and Sedation Scale as a Measure of Delirium in Patients with Subdural Hematomas	NEUROCRITICAL CARE	2019	10.1007/s12028-018-0649-y	http://dx.doi.org/10.1007/s12028-018-0649-y
521	Terzis, D; Laloui, L	Cell-free soil bio-cementation with strength, dilatancy and fabric characterization	ACTA GEOTECHNICA	2019	10.1007/s11440-019-00764-3	http://dx.doi.org/10.1007/s11440-019-00764-3
522	Thibaut, A; Schiff, N; Giacino, J; Laureys, S; Gosseries, O	Therapeutic interventions in patients with prolonged disorders of consciousness	LANCET NEUROLOGY	2019	10.1016/S1474-4422(19)30031-6	http://dx.doi.org/10.1016/S1474-4422(19)30031-6
523	Xia, XS; Tian, XL; Zhang, TL; Wang, PL; Du, YF; Wang, CR; Wei, ZQ; Jiang, GJ; Cheng, Q; Li, Q; Li, JP; Wang, QL; Dong, Q; Guo, XB; Sun, MH; Wang, L; Liu, M; Li, X	Needs and rights awareness of stroke survivors and caregivers in urban and rural China: a cross-sectional, multiple-centre questionnaire survey	BMJ OPEN	2019	10.1136/bmjopen-2018-021820	http://dx.doi.org/10.1136/bmjopen-2018-021820
524	Zhou, ZY; Li, XO; Cheng, JX	Electroencephalography-Based Assessment of Severe Disorders of Consciousness	JOURNAL OF MEDICAL IMAGING AND HEALTH INFORMATICS	2019	10.1166/jmihi.2019.2668	http://dx.doi.org/10.1166/jmihi.2019.2668
525	Yamal, JM; Hannay, HJ; Gopinath, S; Aisiku, IP; Benoit, JS; Robertson, CS	Glasgow Outcome Scale Measures and Impact on Analysis and Results of a Randomized Clinical Trial of Severe Traumatic Brain Injury	JOURNAL OF NEUROTRAUMA	2019	10.1089/neu.2018.5939	http://dx.doi.org/10.1089/neu.2018.5939
526	Ferraro, S; Nigri, A; Nava, S; Rosazza, C; Sattin, D; Sebastiano, DR; Porcu, L; Bruzzone, MG; Marotta, G; Benti, R; Redolfi, A; Matilde, L; D'Incerti, L; Andronache, A; Fazio, P; Caldiroli, D; Ciaraffa, F; Covelli, V; Giovannetti, A; Minati, L; Molteni, F; Pagani, M; Panzica, F; Parati, EA; Reggiori, B; Rosazza, C; Varotto, G; Gomez, JV; Visani, E	Interhemispherical Anatomical Disconnection in Disorders of Consciousness Patients	JOURNAL OF NEUROTRAUMA	2019	10.1089/neu.2018.5820	http://dx.doi.org/10.1089/neu.2018.5820
527	He, YL; Wang, YH; Hu, CY; Sun, X; Li, YH; Xu, NJ	Dynamic metabolic profiles of the marine macroalga Ulva prolifera during fragmentation-induced proliferation	PLOS ONE	2019	10.1371/journal.pone.0214491	http://dx.doi.org/10.1371/journal.pone.0214491
528	Vassilieva, A; Olsen, MH; Peinkhofer, C; Knudsen, GM; Kondziella, D	Automated pupillometry to detect command following in neurological patients: a proof-of-concept study	PEERJ	2019	10.7717/peerj.6929	http://dx.doi.org/10.7717/peerj.6929
529	Formisano, R; Contrada, M; Aloisi, M; Ferri, G; Schiattone, S; Iosa, M; Buzzi, MG	Nociception Coma Scale with personalized painful stimulation versus standard stimulus in non-communicative patients with disorders of consciousness	NEUROPSYCHOLOGICAL REHABILITATION	2020	10.1080/09602011.2019.1614464	http://dx.doi.org/10.1080/09602011.2019.1614464
530	Wu, DL; Wu, CF; Zhang, SY; Zhong, YJ	Risk Factors of Ventilator-Associated Pneumonia in Critically III Patients	FRONTIERS IN PHARMACOLOGY	2019	10.3389/fphar.2019.00482	http://dx.doi.org/10.3389/fphar.2019.00482
531	Agam, MS; Wedemeyer, MA; Wrobel, B; Weiss, MH; Carmichael, JD; Zada, G	Complications associated with microscopic and endoscopic transsphenoidal pituitary surgery: experience of 1153 consecutive cases treated at a single tertiary care pituitary center	JOURNAL OF NEUROSURGERY	2019	10.3171/2017.12.JNS172318	http://dx.doi.org/10.3171/2017.12.JNS172318
532	Armstrong, MJ	Developing the Disorders of Consciousness Guideline and Challenges of Integrating Shared Decision-Making Into Clinical Practice	JOURNAL OF HEAD TRAUMA REHABILITATION	2019	10.1097/HTR.0000000000000496	http://dx.doi.org/10.1097/HTR.0000000000000496
533	Chen, XL; Wu, FY; Duan, JQ; Kurths, J; Li, XF	Most probable dynamics of a genetic regulatory network under stable Levy noise	APPLIED MATHEMATICS AND COMPUTATION	2019	10.1016/j.amc.2018.12.005	http://dx.doi.org/10.1016/j.amc.2018.12.005
534	Formica, C; Corallo, F; Morabito, R; Allone, C; De Salvo, S; Micchia, K; Corallo, F; Todaro, A; Marino, S	A multidisciplinary approach to assess recovery of consciousness in a patient with moyamoya disease	BRAIN AND BEHAVIOR	2019	10.1002/brb3.1241	http://dx.doi.org/10.1002/brb3.1241
535	Kremneva, EI; Legostaeva, LA; Morozova, SN; Sergeev, DV; Sinitsyn, DO; Iazeva, EG; Suslin, AS; Suponeva, NA; Krotenkova, MV; Piradov, MA; Maximov, II	Feasibility of Non-Gaussian Diffusion Metrics in Chronic Disorders of Consciousness	BRAIN SCIENCES	2019	10.3390/brainsci9050123	http://dx.doi.org/10.3390/brainsci9050123
536	Legostaeva, L; Poydasheva, A; Iazeva, E; Sinitsyn, D; Sergeev, D; Bakulin, I; Lagoda, D; Kremneva, E; Morozova, S; Ryabinkina, Y; Suponeva, N; Piradov, M	Stimulation of the Angular Gyrus Improves the Level of Consciousness	BRAIN SCIENCES	2019	10.3390/brainsci9050103	http://dx.doi.org/10.3390/brainsci9050103
537	Parra-Morales, AM; Rudas, J; Vargas, JA; Gomez, F; Enciso-Olivera, CO; Trujillo-Rodriguez, D; Martinez, D; Hernandez, J; Ordonez-Rubiano, EG; Marin-Munoz, JH	Structural and functional connectivity of ascending reticular activating system in a patient with impaired consciousness after a cardiac arrest A case report	MEDICINE	2019	10.1097/MD.0000000000015620	http://dx.doi.org/10.1097/MD.0000000000015620
538	Puffer, RC; Yue, JK; Mesley, M; Billigen, JB; Sharpless, J; Fetzick, AL; Puccio, AM; Diaz-Arrastia, R; Okonkwo, DO	Recovery Trajectories and Long-Term Outcomes in Traumatic Brain Injury: A Secondary Analysis of the Phase 3 Citicoline Brain Injury Treatment Clinical Trial	WORLD NEUROSURGERY	2019	10.1016/j.wneu.2019.01.207	http://dx.doi.org/10.1016/j.wneu.2019.01.207
539	Sankaran, R; Radhakrishnan, K; Sundaram, KR	Hyperbaric oxygen therapy in patients with hypoxic ischemic encephalopathy	NEUROLOGY INDIA	2019	10.4103/0028-3886.263236	http://dx.doi.org/10.4103/0028-3886.263236
540	Wu, XY; Xie, QY; Liu, XJ; Huang, HY; Ma, Q; Wang, JJ; Zhong, M; He, YB; Niu, C; Chen, Y; Deng, F; Ni, XX; He, Y; Guo, YQ; Yu, RH; Huang, RW	Spatially Overlapping Regions Show Abnormal Thalamo-frontal Circuit and Abnormal Precuneus in Disorders of Consciousness	BRAIN TOPOGRAPHY	2019	10.1007/s10548-018-0693-0	http://dx.doi.org/10.1007/s10548-018-0693-0
541	Yan, B; Wang, Y; Zhang, Y; Lou, WH	Teratoma-associated anti-N-methyl-D-aspartate receptor encephalitis A case report and literature review	MEDICINE	2019	10.1097/MD.0000000000015765	http://dx.doi.org/10.1097/MD.0000000000015765
542	Guo, YK; Bai, Y; Xia, XY; Li, JJ; Wang, XL; Dai, YW; Dang, YY; He, JH; Liu, CY; Zhang, H	Effects of Long-Lasting High-Definition Transcranial Direct Current Stimulation in Chronic Disorders of Consciousness: A Pilot Study	FRONTIERS IN NEUROSCIENCE	2019	10.3389/fnins.2019.00412	http://dx.doi.org/10.3389/fnins.2019.00412
543	Lucca, LF; Pignolo, L; Leto, E; Ursino, M; Rogano, S; Cerasa, A	Paroxysmal Sympathetic Hyperactivity Rate in Vegetative or Minimally Conscious State after Acquired Brain Injury Evaluated by Paroxysmal Sympathetic Hyperactivity Assessment Measure	JOURNAL OF NEUROTRAUMA	2019	10.1089/neu.2018.5963	http://dx.doi.org/10.1089/neu.2018.5963
544	Lucca, LF; Lofaro, D; Pignolo, L; Leto, E; Ursino, M; Cortese, MD; Conforti, D; Tonin, P; Cerasa, A	Outcome prediction in disorders of consciousness: the role of coma recovery scale revised	BMC NEUROLOGY	2019	10.1186/s12883-019-1293-7	http://dx.doi.org/10.1186/s12883-019-1293-7
545	Chua, MT; Khan, FA; Ng, WM; Lu, QS; Low, MJW; Yau, YW; Punyadasa, A; Kuan, WS	Pre- and Apnoeic high flow oxygenation for RApid sequence intubation in The Emergency department (Pre-AeRATE): study protocol for a multicentre, randomised controlled trial	TRIALS	2019	10.1186/s13063-019-3305-8	http://dx.doi.org/10.1186/s13063-019-3305-8
546	Alvarez, G; Suskauer, SJ; Slomine, B	Clinical Features of Disorders of Consciousness in Young Children	ARCHIVES OF PHYSICAL MEDICINE AND REHABILITATION	2019	10.1016/j.apmr.2018.12.022	http://dx.doi.org/10.1016/j.apmr.2018.12.022
547	Berlingeri, M; Magnani, FG; Salvato, G; Rosanova, M; Bottini, G	Neuroimaging Studies on Disorders of Consciousness: A Meta-Analytic Evaluation	JOURNAL OF CLINICAL MEDICINE	2019	10.3390/jcm8040516	http://dx.doi.org/10.3390/jcm8040516
548	Chelly, H; Bahloul, M; Ammar, R; Dhouib, A; Ben Mahfoudh, K; Boudawara, MZ; Chakroun, O; Chabchoub, I; Chaari, A; Bouaziz, M	Clinical characteristics and prognosis of traumatic head injury following road traffic accidents admitted in ICU analysis of 694 cases	EUROPEAN JOURNAL OF TRAUMA AND EMERGENCY SURGERY	2019	10.1007/s00068-017-0885-4	http://dx.doi.org/10.1007/s00068-017-0885-4
549	Dovgialo, M; Chabuda, A; Duszyk, A; Zieleniewska, M; Pietrzak, M; Rozanski, P; Durka, P	Assessment of Statistically Significant Command-Following in Pediatric Patients with Disorders of Consciousness, Based on Visual, Auditory and Tactile Event-Related Potentials	INTERNATIONAL JOURNAL OF NEURAL SYSTEMS	2019	10.1142/S012906571850048X	http://dx.doi.org/10.1142/S012906571850048X
550	Foster, C	It is never lawful or ethical to withdraw life-sustaining treatment from patients with prolonged disorders of consciousness	JOURNAL OF MEDICAL ETHICS	2019	10.1136/medethics-2018-105250	http://dx.doi.org/10.1136/medethics-2018-105250
551	Gobert, F; Luaute, J; Raverot, V; Cotton, F; Dallier, F; Claustrat, B; Perrin, F; Gronfier, C	Is circadian rhythmicity a prerequisite to coma recovery? Circadian recovery concomitant to cognitive improvement in two comatose patients	JOURNAL OF PINEAL RESEARCH	2019	10.1111/jpi.12555	http://dx.doi.org/10.1111/jpi.12555
552	Kluger, GJ; Kirsch, A; Hessenauer, M; Aust, H; Berweck, S; Sperl, W; Betzler, C; von Stulpnagel-Steinbeis, C; Staudt, M	Unresponsive Wakefulness Syndrome in Children after Near-Drowning: Long-Term Outcome and Impact on the Families	NEUROPEDIATRICS	2019	10.1055/s-0038-1676544	http://dx.doi.org/10.1055/s-0038-1676544
553	Muller, E; Shock, JP; Bender, A; Kleeberger, J; Hogen, T; Rosenfelder, M; Bah, B; Lopez-Rolon, A	Outcome prediction with serial neuron-specific enolase and machine learning in anoxic-ischaemic disorders of consciousness	COMPUTERS IN BIOLOGY AND MEDICINE	2019	10.1016/j.compbiomed.2019.02.006	http://dx.doi.org/10.1016/j.compbiomed.2019.02.006
554	Sitaram, R; Yu, T; Halsband, U; Vogel, D; Muller, F; Lang, S; Birbaumer, N; Kotchoubey, B	Spatial characteristics of spontaneous and stimulus-induced individual functional connectivity networks in severe disorders of consciousness	BRAIN AND COGNITION	2019	10.1016/j.bandc.2018.11.007	http://dx.doi.org/10.1016/j.bandc.2018.11.007
555	Xu, YY; Li, P; Zhang, SZ; Wang, Y; Zhao, XY; Wang, X; Wang, W	Cervical Spinal Cord Stimulation for the Vegetative State: A Preliminary Result of 12 Cases	NEUROMODULATION	2019	10.1111/ner.12903	http://dx.doi.org/10.1111/ner.12903
556	Zieleniewska, M; Duszyk, A; Rozanski, P; Pietrzak, M; Bogotkot, M; Durka, P	Parametric Description of EEG Profiles for Assessment of Sleep Architecture in Disorders of Consciousness	INTERNATIONAL JOURNAL OF NEURAL SYSTEMS	2019	10.1142/S0129065718500491	http://dx.doi.org/10.1142/S0129065718500491
557	Crivelli, D; Venturella, I; Fossati, M; Fiorillo, F; Balconi, M	EEG and ANS markers of attention response in vegetative state: Different responses to own vs. other names	NEUROPSYCHOLOGICAL REHABILITATION	2020	10.1080/09602011.2019.1595020	http://dx.doi.org/10.1080/09602011.2019.1595020
558	Monteagudo, A; Igartua, E; Contreras-Moreira, B; Gracia, MP; Ramos, J; Karsai, I; Casas, AM	Fine-tuning of the flowering time control in winter barley: the importance of HvOS2 and HvVRN2 in non-inductive conditions	BMC PLANT BIOLOGY	2019	10.1186/s12870-019-1727-9	http://dx.doi.org/10.1186/s12870-019-1727-9
559	Molteni, E; Slomine, BS; Castelli, E; Zasler, N; Schnakers, C; Estraneo, A	International survey on diagnostic and prognostic procedures in pediatric disorders of consciousness	BRAIN INJURY	2019	10.1080/02699052.2019.1565899	http://dx.doi.org/10.1080/02699052.2019.1565899
560	Straudi, S; Bonsangue, V; Mele, S; Craighero, L; Montis, A; Fregni, F; Lavezzi, S; Basaglia, N	Bilateral M1 anodal transcranial direct current stimulation in post traumatic chronic minimally conscious state: a pilot EEG-tDCS study	BRAIN INJURY	2019	10.1080/02699052.2019.1565894	http://dx.doi.org/10.1080/02699052.2019.1565894
561	Zhang, Y; Wang, J; Schnakers, C; He, MH; Luo, H; Cheng, LJ; Wang, FY; Nie, YZ; Huang, WS; Hu, XH; Laureys, S; Di, HB	Validation of the Chinese version of the Coma Recovery Scale-Revised (CRS-R)	BRAIN INJURY	2019	10.1080/02699052.2019.1566832	http://dx.doi.org/10.1080/02699052.2019.1566832
562	Sanz, LRD; Lejeune, N; Blandiaux, S; Bonin, E; Thibaut, A; Stender, J; Farber, NM; Zafonte, RD; Schiff, ND; Laureys, S; Gosseries, O	Treating Disorders of Consciousness With Apomorphine: Protocol for a Double-Blind Randomized Controlled Trial Using Multimodal Assessments	FRONTIERS IN NEUROLOGY	2019	10.3389/fneur.2019.00248	http://dx.doi.org/10.3389/fneur.2019.00248
563	Bourdillon, P; Hermann, B; Sitt, JD; Naccache, L	Electromagnetic Brain Stimulation in Patients With Disorders of Consciousness	FRONTIERS IN NEUROSCIENCE	2019	10.3389/fnins.2019.00223	http://dx.doi.org/10.3389/fnins.2019.00223
564	Rohaut, B; Doyle, KW; Reynolds, AS; Igwe, K; Couch, C; Matory, A; Rizvi, B; Roh, D; Velazquez, A; Megjhani, M; Park, S; Agarwal, S; Mauro, CM; Li, G; Eliseyev, A; Perlbarg, V; Connolly, S; Brickman, AM; Claassen, J	Deep structural brain lesions associated with consciousness impairment early after hemorrhagic stroke	SCIENTIFIC REPORTS	2019	10.1038/s41598-019-41042-2	http://dx.doi.org/10.1038/s41598-019-41042-2
565	Shulman, RG; Rothman, DL	A Non-cognitive Behavioral Mode for Interpreting Functional Neuroimaging Studies	FRONTIERS IN HUMAN NEUROSCIENCE	2019	10.3389/fnhum.2019.00028	http://dx.doi.org/10.3389/fnhum.2019.00028
566	Rohaut, B; Eliseyev, A; Claassen, J	Uncovering Consciousness in Unresponsive ICU Patients: Technical, Medical and Ethical Considerations	CRITICAL CARE	2019	10.1186/s13054-019-2370-4	http://dx.doi.org/10.1186/s13054-019-2370-4
567	Maegele, M; Lefering, R; Sakowitz, O; Kopp, MA; Schwab, JM; Steudel, WI; Unterberg, A; Hoffmann, R; Uhl, E; Marzi, I	The Incidence and Management of Moderate to Severe Head Injury A Retrospective Analysis of Data From the Trauma Register of the German Trauma Society	DEUTSCHES ARZTEBLATT INTERNATIONAL	2019	10.3238/arztebl.2019.0167	http://dx.doi.org/10.3238/arztebl.2019.0167
568	Kondziella, D; Cheung, MC; Dutta, A	Public perception of the vegetative state/unresponsive wakefulness syndrome: a crowdsourced study	PEERJ	2019	10.7717/peerj.6575	http://dx.doi.org/10.7717/peerj.6575
569	Cacciola, A; Naro, A; Milardi, D; Bramanti, A; Malatacca, L; Spitaleri, M; Leo, A; Muscoloni, A; Cannistraci, CV; Bramanti, P; Calabro, RS; Anastasi, GP	Functional Brain Network Topology Discriminates between Patients with Minimally Conscious State and Unresponsive Wakefulness Syndrome	JOURNAL OF CLINICAL MEDICINE	2019	10.3390/jcm8030306	http://dx.doi.org/10.3390/jcm8030306
570	Finley, J	Cellular stress and AMPK links metformin and diverse compounds with accelerated emergence from anesthesia and potential recovery from disorders of consciousness	MEDICAL HYPOTHESES	2019	10.1016/j.mehy.2019.01.014	http://dx.doi.org/10.1016/j.mehy.2019.01.014
571	Lee, H; Golkowski, D; Jordan, D; Berger, S; Ilg, R; Lee, J; Mashour, GA; Lee, U	Relationship of critical dynamics, functional connectivity, and states of consciousness in large-scale human brain networks	NEUROIMAGE	2019	10.1016/j.neuroimage.2018.12.011	http://dx.doi.org/10.1016/j.neuroimage.2018.12.011
572	O'Donnell, JC; Browne, KD; Kilbaugh, TJ; Chen, HI; Whyte, J; Cullen, DK	Challenges and demand for modeling disorders of consciousness following traumatic brain injury	NEUROSCIENCE AND BIOBEHAVIORAL REVIEWS	2019	10.1016/j.neubiorev.2018.12.015	http://dx.doi.org/10.1016/j.neubiorev.2018.12.015
573	Okabayashi, S; Matsuyama, T; Kitamura, T; Kiyohara, K; Kiguchi, T; Nishiyama, C; Kobayashi, D; Shimamoto, T; Sado, J; Kawamura, T; Iwami, T	Outcomes of Patients 65 Years or Older After Out-of-Hospital Cardiac Arrest Based on Location of Cardiac Arrest in Japan	JAMA NETWORK OPEN	2019	10.1001/jamanetworkopen.2019.1011	http://dx.doi.org/10.1001/jamanetworkopen.2019.1011
574	Pincherle, A; Johr, J; Chatelle, C; Pignat, JM; Du Pasquier, R; Ryvlin, P; Oddo, M; Diserens, K	Motor behavior unmasks residual cognition in disorders of consciousness	ANNALS OF NEUROLOGY	2019	10.1002/ana.25417	http://dx.doi.org/10.1002/ana.25417
575	Wang, F; He, YB; Qu, J; Cao, Y; Liu, YL; Li, F; Yu, ZL; Yu, RH; Li, YQ	A Brain-Computer Interface Based on Three-Dimensional Stereo Stimuli for Assisting Clinical Object Recognition Assessment in Patients With Disorders of Consciousness	IEEE TRANSACTIONS ON NEURAL SYSTEMS AND REHABILITATION ENGINEERING	2019	10.1109/TNSRE.2019.2896092	http://dx.doi.org/10.1109/TNSRE.2019.2896092
576	Aubinet, C; Panda, R; Larroque, SK; Cassol, H; Bahri, MA; Carriere, M; Wannez, S; Majerus, S; Laureys, S; Thibaut, A	Reappearance of Command-Following Is Associated With the Recovery of Language and Internal-Awareness Networks: A Longitudinal Multiple-Case Report	FRONTIERS IN SYSTEMS NEUROSCIENCE	2019	10.3389/fnsys.2019.00008	http://dx.doi.org/10.3389/fnsys.2019.00008
577	Duszyk, A; Dovgialo, M; Pietrzak, M; Zieleniewska, M; Durka, P	Event-related potentials in the odd-ball paradigm and behavioral scales for the assessment of children and adolescents with disorders of consciousness: A proof of concept study	CLINICAL NEUROPSYCHOLOGIST	2019	10.1080/13854046.2018.1555282	http://dx.doi.org/10.1080/13854046.2018.1555282
578	Gottshall, JL; Adams, ZM; Forgacs, PB; Schiff, ND	Daytime Central Thalamic Deep Brain Stimulation Modulates Sleep Dynamics in the Severely Injured Brain: Mechanistic Insights and a Novel Framework for Alpha-Delta Sleep Generation	FRONTIERS IN NEUROLOGY	2019	10.3389/fneur.2019.00020	http://dx.doi.org/10.3389/fneur.2019.00020
579	Blaszczyk, B; Studzinski, M; Ladzinski, P	Coincidence of craniocerebral and craniofacial injuries	JOURNAL OF CRANIO-MAXILLOFACIAL SURGERY	2019	10.1016/j.jcms.2018.11.024	http://dx.doi.org/10.1016/j.jcms.2018.11.024
580	Cavinato, M; Genna, C; Formaggio, E; Gregorio, C; Storti, SF; Manganotti, P; Casanova, E; Piperno, R; Piccione, F	Behavioural and electrophysiological effects of tDCS to prefrontal cortex in patients with disorders of consciousness	CLINICAL NEUROPHYSIOLOGY	2019	10.1016/j.clinph.2018.10.018	http://dx.doi.org/10.1016/j.clinph.2018.10.018
581	Chen, XW; Tang, C; Zhou, HW; Li, ZL	Effect of amantadine on vegetative state after traumatic brain injury: a functional magnetic resonance imaging study	JOURNAL OF INTERNATIONAL MEDICAL RESEARCH	2019	10.1177/0300060518814127	http://dx.doi.org/10.1177/0300060518814127
582	Comas, LH; Trout, TJ; DeJonge, KC; Zhang, HH; Gleason, SM	Water productivity under strategic growth stage-based deficit irrigation in maize	AGRICULTURAL WATER MANAGEMENT	2019	10.1016/j.agwat.2018.07.015	http://dx.doi.org/10.1016/j.agwat.2018.07.015
583	Kobori, S; Toshimitsu, M; Nagaoka, S; Yaegashi, N; Murotsuki, J	Utility and limitations of perimortem cesarean section: A nationwide survey in Japan	JOURNAL OF OBSTETRICS AND GYNAECOLOGY RESEARCH	2019	10.1111/jog.13819	http://dx.doi.org/10.1111/jog.13819
584	Martens, G; Deltombe, T; Foidart-Dessalle, M; Laureys, S; Thibaut, A	Clinical and electrophysiological investigation of spastic muscle overactivity in patients with disorders of consciousness following severe brain injury	CLINICAL NEUROPHYSIOLOGY	2019	10.1016/j.clinph.2018.10.021	http://dx.doi.org/10.1016/j.clinph.2018.10.021
585	Saura, JR; Reyes-Menendez, A; Palos-Sanchez, P	Mapping multispectral Digital Images using a Cloud Computing software: applications from UAV images	HELIYON	2019	10.1016/j.heliyon.2019.e01277	http://dx.doi.org/10.1016/j.heliyon.2019.e01277
586	Venturella, I; Crivelli, D; Fossati, M; Fiorillo, F; Balconi, M	EEG and autonomic responses to nociceptive stimulation in disorders of consciousness	JOURNAL OF CLINICAL NEUROSCIENCE	2019	10.1016/j.jocn.2018.09.020	http://dx.doi.org/10.1016/j.jocn.2018.09.020
587	Zaksh, Y; Yehene, E; Elyashiv, M; Altmann, A	Partially dead, partially separated: establishing the mechanism between ambiguous loss and grief reaction among caregivers of patients with prolonged disorders of consciousness	CLINICAL REHABILITATION	2019	10.1177/0269215518802339	http://dx.doi.org/10.1177/0269215518802339
588	Feng, ZY; Ma, WJ; Wang, ZX; Qiu, C; Hu, HH	Small Changes in Inter-Pulse-Intervals Can Cause Synchronized Neuronal Firing During High-Frequency Stimulations in Rat Hippocampus	FRONTIERS IN NEUROSCIENCE	2019	10.3389/fnins.2019.00036	http://dx.doi.org/10.3389/fnins.2019.00036
589	Delargy, M; O'Connor, R; McCann, A; Galligan, I; Cronin, H; Gray, D; O'Toole, C	An analysis of the effects of using Zolpidem and an innovative multimodal interdisciplinary team approach in prolonged disorders of consciousness (PDOC)	BRAIN INJURY	2019	10.1080/02699052.2018.1537008	http://dx.doi.org/10.1080/02699052.2018.1537008
590	Iazeva, EG; Legostaeva, LA; Zimin, AA; Sergeev, DV; Domashenko, MA; Samorukov, VY; Yusupova, DG; Ryabinkina, JV; Suponeva, NA; Piradov, MA; Bodien, YG; Giacino, JT	A Russian validation study of the Coma Recovery Scale-Revised (CRS-R)	BRAIN INJURY	2019	10.1080/02699052.2018.1539248	http://dx.doi.org/10.1080/02699052.2018.1539248
591	Nafi, O; Ramadan, B; Riess, O; Buchert, R; Froukh, T	Two cases of variant late infantile ceroid lipofuscinosis in Jordan	WORLD JOURNAL OF CLINICAL CASES	2019	10.12998/wjcc.v7.i2.203	http://dx.doi.org/10.12998/wjcc.v7.i2.203
592	Lech, M; Kucewicz, MT; Czyzewski, A	Human Computer Interface for Tracking Eye Movements Improves Assessment and Diagnosis of Patients With Acquired Brain Injuries	FRONTIERS IN NEUROLOGY	2019	10.3389/fneur.2019.00006	http://dx.doi.org/10.3389/fneur.2019.00006
593	Auffret, M; Drapier, S; Verin, M	New tricks for an old dog: A repurposing approach of apomorphine	EUROPEAN JOURNAL OF PHARMACOLOGY	2019	10.1016/j.ejphar.2018.10.052	http://dx.doi.org/10.1016/j.ejphar.2018.10.052
594	Vanneste, S; To, WT; De Ridder, D	Tinnitus and neuropathic pain share a common neural substrate in the form of specific brain connectivity and microstate profiles	PROGRESS IN NEURO-PSYCHOPHARMACOLOGY & BIOLOGICAL PSYCHIATRY	2019	10.1016/j.pnpbp.2018.08.015	http://dx.doi.org/10.1016/j.pnpbp.2018.08.015
595	Attwell, C; Johr, J; Pincherle, A; Pignat, JM; Kaufmann, N; Knebel, JF; Berney, L; Ryvlin, P; Diserens, K	Neurosensory stimulation outdoors enhances cognition recovery in cognitive motor dissociation: A prospective crossover study	NEUROREHABILITATION	2019	10.3233/NRE-192692	http://dx.doi.org/10.3233/NRE-192692
596	Billeri, L; Naro, A; Leo, A; Galletti, B; Tomasello, P; Manuli, A; Andronaco, V; Lauria, P; Bramanti, A; Calabro, RS	Looking toward predicting functional recovery in disorders of consciousness: can sensorimotor integration help us?	BRAIN INJURY	2019	10.1080/02699052.2018.1553309	http://dx.doi.org/10.1080/02699052.2018.1553309
597	Cao, BL; Chen, Y; Yu, RH; Chen, LX; Chen, P; Weng, YH; Chen, QY; Song, J; Xie, QY; Huang, RW	Abnormal dynamic properties of functional connectivity in disorders of consciousness	NEUROIMAGE-CLINICAL	2019	10.1016/j.nicl.2019.102071	http://dx.doi.org/10.1016/j.nicl.2019.102071
598	Chabuda, A; Dovgialo, M; Duszyk, A; Stroz, A; Pawlisz, M; Durka, P	Successful BCI communication via high-frequency SSVEP or visual, audio or tactile P300 in 30 tested volunteers	ACTA NEUROBIOLOGIAE EXPERIMENTALIS	2019	10.21307/ane-2019-039	http://dx.doi.org/10.21307/ane-2019-039
599	Chen, TR; Hu, WY; Chiu, TY; Kuo, HP	Differences between COPD patients and their families regarding willingness toward life-sustaining treatments	JOURNAL OF THE FORMOSAN MEDICAL ASSOCIATION	2019	10.1016/j.jfma.2018.06.020	http://dx.doi.org/10.1016/j.jfma.2018.06.020
600	Fabbro, F; Cantone, D; Feruglio, S; Crescentini, C	Origin and evolution of human consciousness	EVOLUTION OF THE HUMAN BRAIN: FROM MATTER TO MIND	2019	10.1016/bs.pbr.2019.03.031	http://dx.doi.org/10.1016/bs.pbr.2019.03.031
601	Foster, C	The rebirth of medical paternalism: An NHS Trust v Y	JOURNAL OF MEDICAL ETHICS	2019	10.1136/medethics-2018-105098	http://dx.doi.org/10.1136/medethics-2018-105098
602	Kawashita, T; Nakajima, M; Kaszynski, RH; Shirokawa, M; Nakano, T; Ochiai, K; Inoue, Y; Goto, H	Persistent Vegetative State after Diabetic Ketoacidosis Triggered by an Overdose of Psychotropic Agents	INTERNAL MEDICINE	2019	10.2169/internalmedicine.1041-18	http://dx.doi.org/10.2169/internalmedicine.1041-18
603	Ning, Q; Jian, XD; Kan, BT; Ren, YL; Zhang, ZC	EXPERIENCES IN THE RESCUE OF FOUR CASES OF ENDOSULFAN POISONING	ACTA MEDICA MEDITERRANEA	2019	10.19193/0393-6384_2019_2_156	http://dx.doi.org/10.19193/0393-6384_2019_2_156
604	Noel, JP; Chatelle, C; Perdikis, S; Johr, J; Da Silva, ML; Ryvlin, P; De Lucia, M; Millan, JD; Diserens, K; Serino, A	Peri-personal space encoding in patients with disorders of consciousness and cognitive-motor dissociation	NEUROIMAGE-CLINICAL	2019	10.1016/j.nicl.2019.101940	http://dx.doi.org/10.1016/j.nicl.2019.101940
605	Riganello, F; Chatelle, C; Schnakers, C; Laureys, S	Heart Rate Variability as an Indicator of Nociceptive Pain in Disorders of Consciousness?	JOURNAL OF PAIN AND SYMPTOM MANAGEMENT	2019	10.1016/j.jpainsymman.2018.09.016	http://dx.doi.org/10.1016/j.jpainsymman.2018.09.016
606	Rizkallah, J; Annen, J; Modolo, J; Gosseries, O; Benquet, P; Mortaheb, S; Amoud, H; Cassol, H; Mheich, A; Thibaut, A; Chatelle, C; Hassan, M; Panda, R; Wendling, F; Laureys, S	Decreased integration of EEG source-space networks in disorders of consciousness	NEUROIMAGE-CLINICAL	2019	10.1016/j.nicl.2019.101841	http://dx.doi.org/10.1016/j.nicl.2019.101841
607	Sahuquillo, J; Dennis, JA	Decompressive craniectomy for the treatment of high intracranial pressure in closed traumatic brain injury	COCHRANE DATABASE OF SYSTEMATIC REVIEWS	2019	10.1002/14651858.CD003983.pub3	http://dx.doi.org/10.1002/14651858.CD003983.pub3
608	Schubert, J; Bramer, D; Huttner, HB; Gerner, ST; Fuhrer, H; Melzer, N; Dik, A; Pruss, H; Ly, LT; Fuchs, K; Leypoldt, F; Nissen, G; Schirotzek, I; Dohmen, C; Bosel, J; Lewerenz, J; Thaler, F; Kraft, A; Juranek, A; Ringelstein, M; Suhs, KW; Urbanek, C; Scherag, A; Geis, C; Witte, OW; Gunther, A	Management and prognostic markers in patients with autoimmune encephalitis requiring ICU treatment	NEUROLOGY-NEUROIMMUNOLOGY & NEUROINFLAMMATION	2019	10.1212/NXI.0000000000000514	http://dx.doi.org/10.1212/NXI.0000000000000514
609	Stafford, CA; Owen, AM; Fernandez-Espejo, D	The neural basis of external responsiveness in prolonged disorders of consciousness	NEUROIMAGE-CLINICAL	2019	10.1016/j.nicl.2019.101791	http://dx.doi.org/10.1016/j.nicl.2019.101791
610	Tan, XF; Zhou, Z; Gao, J; Meng, FX; Yu, YM; Zhang, J; He, FP; Wei, RL; Wang, JY; Peng, GP; Zhang, XT; Pan, G; Luo, B	Structural connectome alterations in patients with disorders of consciousness revealed by 7-tesla magnetic resonance imaging	NEUROIMAGE-CLINICAL	2019	10.1016/j.nicl.2019.101702	http://dx.doi.org/10.1016/j.nicl.2019.101702
611	Tang, HL; Zhu, QM; Li, W; Qin, SR; Gong, YN; Wang, H; Shioda, S; Li, SS; Huang, J; Liu, BH; Fang, YX; Liu, YY; Wang, SJ; Guo, YM; Xia, Q; Guo, Y; Xu, ZF	Neurophysiology and Treatment of Disorders of Consciousness Induced by Traumatic Brain Injury: Orexin Signaling as a Potential Therapeutic Target	CURRENT PHARMACEUTICAL DESIGN	2019	10.2174/1381612825666191029101830	http://dx.doi.org/10.2174/1381612825666191029101830
612	Wu, M; Yu, YM; Luo, LJ; Wu, YH; Gao, J; Ye, XM; Luo, BY	Efficiency of Repetitive Transcranial Direct Current Stimulation of the Dorsolateral Prefrontal Cortex in Disorders of Consciousness: A Randomized Sham-Controlled Study	NEURAL PLASTICITY	2019	10.1155/2019/7089543	http://dx.doi.org/10.1155/2019/7089543
613	Inoue, A; Hifumi, T; Kuroda, Y; Nishimoto, N; Kawakita, K; Yamashita, S; Oda, Y; Dohi, K; Kobata, H; Suehiro, E; Maekawa, T	Mild decrease in heart rate during early phase of targeted temperature management following tachycardia on admission is associated with unfavorable neurological outcomes after severe traumatic brain injury: a post hoc analysis of a multicenter randomized controlled trial	CRITICAL CARE	2018	10.1186/s13054-018-2276-6	http://dx.doi.org/10.1186/s13054-018-2276-6
614	Lovstad, M; Solbraekke, KN; Kirkevold, M; Geard, A; Hauger, SL; Schanke, AK	It gets better. It can ' t be worse than what we have been through. Family accounts of the minimally conscious state	BRAIN INJURY	2018	10.1080/02699052.2018.1539244	http://dx.doi.org/10.1080/02699052.2018.1539244
615	Braiman, C; Fridman, EA; Conte, MM; Voss, HU; Reichenbach, CS; Reichenbach, T; Schiff, ND	Cortical Response to the Natural Speech Envelope Correlates with Neuroimaging Evidence of Cognition in Severe Brain Injury	CURRENT BIOLOGY	2018	10.1016/j.cub.2018.10.057	http://dx.doi.org/10.1016/j.cub.2018.10.057
616	Estraneo, A; Loreto, V; Masotta, O; Pascarella, A; Trojano, L	Do Medical Complications Impact Long-Term Outcomes in Prolonged Disorders of Consciousness?	ARCHIVES OF PHYSICAL MEDICINE AND REHABILITATION	2018	10.1016/j.apmr.2018.04.024	http://dx.doi.org/10.1016/j.apmr.2018.04.024
617	Fathalla, H; Ashry, A; El-Fiki, A	Managing military penetrating brain injuries in the war zone: lessons learned	NEUROSURGICAL FOCUS	2018	10.3171/2018.8.FOCUS18371	http://dx.doi.org/10.3171/2018.8.FOCUS18371
618	Grabljevec, K; Singh, R; Denes, Z; Angerova, Y; Nunes, R; Boldrini, P; Delargy, M; Laxe, S; Kiekens, C; Varela Donoso, E; Christodoulou, N	Evidence-based position paper on Physical and Rehabilitation Medicine professional practice for Adults with Acquired Brain Injury The European PRM position (UEMS PRM Section)	EUROPEAN JOURNAL OF PHYSICAL AND REHABILITATION MEDICINE	2018	10.23736/S1973-9087.18.05502-8	http://dx.doi.org/10.23736/S1973-9087.18.05502-8
619	Ichikawa, R; Maeda, Y; Shibuya, A; Umesato, Y; Kondo, Y; Maeda, T; Yoshino, A; Takahashi, S	Prediction of Poor Prognosis After Severe Head Injury in Children Using Logistic Regression	PEDIATRIC EMERGENCY CARE	2018	10.1097/PEC.0000000000001321	http://dx.doi.org/10.1097/PEC.0000000000001321
620	Lee, L; Lo, YT; See, AAQ; Hsieh, PJ; James, ML; King, NKK	Long-term recovery profile of patients with severe disability or in vegetative states following severe primary intracerebral hemorrhage	JOURNAL OF CRITICAL CARE	2018	10.1016/j.jcrc.2018.09.010	http://dx.doi.org/10.1016/j.jcrc.2018.09.010
621	Mammone, N; De Salvo, S; Ieracitano, C; Marino, S; Cartella, E; Bramanti, A; Giorgianni, R; Morabito, FC	Compressibility of High-Density EEG Signals in Stroke Patients	SENSORS	2018	10.3390/s18124107	http://dx.doi.org/10.3390/s18124107
622	Oddo, M; Sandroni, C; Citerio, G; Miroz, JP; Horn, J; Rundgren, M; Cariou, A; Payen, JF; Storm, C; Stammet, P; Taccone, FS	Quantitative versus standard pupillary light reflex for early prognostication in comatose cardiac arrest patients: an international prospective multicenter double-blinded study	INTENSIVE CARE MEDICINE	2018	10.1007/s00134-018-5448-6	http://dx.doi.org/10.1007/s00134-018-5448-6
623	Rivera-Lillo, G; Rojas-Libano, D; Burgos, P; Egana, JI; Chennu, S; Maldonado, PE	Reduced delta-band modulation underlies the loss of P300 responses in disorders of consciousness	CLINICAL NEUROPHYSIOLOGY	2018	10.1016/j.clinph.2018.09.104	http://dx.doi.org/10.1016/j.clinph.2018.09.104
624	Verhalen, B; Arnold, S; Minassian, BA	Lafora Disease: A Review of Molecular Mechanisms and Pathology	NEUROPEDIATRICS	2018	10.1055/s-0038-1675238	http://dx.doi.org/10.1055/s-0038-1675238
625	Wang, LB; Yang, Y; Chen, SS; Ge, MM; He, JH; Yang, Z; Lin, P; Wu, XH	White matter integrity correlates with residual consciousness in patients with severe brain injury	BRAIN IMAGING AND BEHAVIOR	2018	10.1007/s11682-018-9832-1	http://dx.doi.org/10.1007/s11682-018-9832-1
626	Yang, SL; Han, X; Guo, CN; Zhu, XY; Dong, Q; Wang, Y	A closer look at ping-pong gaze: an observational study and literature review	JOURNAL OF NEUROLOGY	2018	10.1007/s00415-018-9062-x	http://dx.doi.org/10.1007/s00415-018-9062-x
627	Zhang, L; Luo, LJ; Zhou, Z; Xu, KB; Zhang, LJ; Liu, XY; Tan, XF; Zhang, J; Ye, XM; Gao, J; Luo, BY	Functional Connectivity of Anterior Insula Predicts Recovery of Patients With Disorders of Consciousness	FRONTIERS IN NEUROLOGY	2018	10.3389/fneur.2018.01024	http://dx.doi.org/10.3389/fneur.2018.01024
628	Skibsted, AP; Amiri, M; Fisher, PM; Sidaros, A; Hribljan, MC; Larsen, VA; Hojgaard, JLS; Nikolic, M; Hauerberg, J; Fabricius, ME; Knudsen, GM; Moller, K; Kondziella, D	Consciousness in Neurocritical Care Cohort Study Using fMRI and EEG (CONNECT-ME): Protocol for a Longitudinal Prospective Study and a Tertiary Clinical Care Service	FRONTIERS IN NEUROLOGY	2018	10.3389/fneur.2018.01012	http://dx.doi.org/10.3389/fneur.2018.01012
629	Liu, XY; Meng, FX; Gao, J; Zhang, L; Zhou, Z; Pan, G; Luo, BY	Behavioral and Resting State Functional Connectivity Effects of High Frequency rTMS on Disorders of Consciousness: A Sham-Controlled Study	FRONTIERS IN NEUROLOGY	2018	10.3389/fneur.2018.00982	http://dx.doi.org/10.3389/fneur.2018.00982
630	Day, KV; DiNapoli, MV; Whyte, J	Detecting early recovery of consciousness: a comparison of methods	NEUROPSYCHOLOGICAL REHABILITATION	2018	10.1080/09602011.2017.1309322	http://dx.doi.org/10.1080/09602011.2017.1309322
631	Elliott, K; McVicar, A	The impact of prolonged disorders of consciousness on the occupational life of family members	NEUROPSYCHOLOGICAL REHABILITATION	2018	10.1080/09602011.2016.1248445	http://dx.doi.org/10.1080/09602011.2016.1248445
632	Gill-Thwaites, H; Elliott, KE; Munday, R	SMART - Recognising the value of existing practice and introducing recent developments: leaving no stone unturned in the assessment and treatment of the PDOC patient	NEUROPSYCHOLOGICAL REHABILITATION	2018	10.1080/09602011.2017.1310113	http://dx.doi.org/10.1080/09602011.2017.1310113
633	Gunn, S; Schouwenaars, K; Badwan, D	Correlation between neurobehavioural assessment and functional magnetic resonance imaging in the diagnosis of prolonged disorders of consciousness	NEUROPSYCHOLOGICAL REHABILITATION	2018	10.1080/09602011.2018.1488744	http://dx.doi.org/10.1080/09602011.2018.1488744
634	Illman, NA; Crawford, S	Late-recovery from permanent vegetative state in the context of severe traumatic brain injury: A case report exploring objective and subjective aspects of recovery and rehabilitation	NEUROPSYCHOLOGICAL REHABILITATION	2018	10.1080/09602011.2017.1313167	http://dx.doi.org/10.1080/09602011.2017.1313167
635	Magee, WL	Music in the diagnosis, treatment and prognosis of people with prolonged disorders of consciousness	NEUROPSYCHOLOGICAL REHABILITATION	2018	10.1080/09602011.2018.1494003	http://dx.doi.org/10.1080/09602011.2018.1494003
636	Morrissey, AM; Gill-Thwaites, H; Wilson, B; Leonard, R; McLellan, L; Pundole, A; Shiel, A	The role of the SMART and WHIM in behavioural assessment of disorders of consciousness: clinical utility and scope for a symbiotic relationship	NEUROPSYCHOLOGICAL REHABILITATION	2018	10.1080/09602011.2017.1354769	http://dx.doi.org/10.1080/09602011.2017.1354769
637	Murphy, L	The Cognitive Assessment by Visual Election (CAVE): A pilot study to develop a cognitive assessment tool for people emerging from disorders of consciousness	NEUROPSYCHOLOGICAL REHABILITATION	2018	10.1080/09602011.2018.1454327	http://dx.doi.org/10.1080/09602011.2018.1454327
638	Perez-Neri, I; Dieguez-Campa, CE	Taurine and aneurysmal subarachnoid hemorrhage prognosis	POSTGRADUATE MEDICINE	2018	10.1080/00325481.2018.1533382	http://dx.doi.org/10.1080/00325481.2018.1533382
639	Pistarini, C; Maggioni, G	Early rehabilitation of Disorders of Consciousness (DOC): management, neuropsychological evaluation and treatment	NEUROPSYCHOLOGICAL REHABILITATION	2018	10.1080/09602011.2018.1500920	http://dx.doi.org/10.1080/09602011.2018.1500920
640	Playford, RC; Playford, ED	What am I? A philosophical account of personhood and its applications to people with brain injury	NEUROPSYCHOLOGICAL REHABILITATION	2018	10.1080/09602011.2018.1456939	http://dx.doi.org/10.1080/09602011.2018.1456939
641	Pundole, A; Crawford, S	The assessment of language and the emergence from disorders of consciousness	NEUROPSYCHOLOGICAL REHABILITATION	2018	10.1080/09602011.2017.1307766	http://dx.doi.org/10.1080/09602011.2017.1307766
642	Sattin, D; Schnakers, C; Pagani, M; Arenare, F; Devalle, G; Giunco, F; Guizzetti, G; Lanfranchi, M; Giovannetti, AM; Covelli, V; Bersano, A; Nigri, A; Minati, L; Sebastiano, DR; Parati, E; Bruzzone, M; Franceschetti, S; Leonardi, M	Evidence of altered pressure pain thresholds in persons with disorders of consciousness as measured by the Nociception Coma Scale-Italian version	NEUROPSYCHOLOGICAL REHABILITATION	2018	10.1080/09602011.2017.1290532	http://dx.doi.org/10.1080/09602011.2017.1290532
643	Soeterik, SM; Connolly, S; Riazi, A	Neither a wife nor a widow: an interpretative phenomenological analysis of the experiences of female family caregivers in disorders of consciousness	NEUROPSYCHOLOGICAL REHABILITATION	2018	10.1080/09602011.2018.1529603	http://dx.doi.org/10.1080/09602011.2018.1529603
644	Teixeira, LD; Gill-Thwaites, H; Reynolds, F; Duport, S	Can behavioural observations made during the SMART assessment detect the potential for later emergence from vegetative state?	NEUROPSYCHOLOGICAL REHABILITATION	2018	10.1080/09602011.2016.1243482	http://dx.doi.org/10.1080/09602011.2016.1243482
645	Wannez, S; Gosseries, O; Azzolini, D; Martial, C; Cassol, H; Aubinet, C; Annen, J; Martens, G; Bodart, O; Heine, L; Charland-Verville, V; Thibaut, A; Chatelle, C; Vanhaudenhuyse, A; Demertzi, A; Schnakers, C; Donneau, AF; Laureys, S	Prevalence of coma-recovery scale-revised signs of consciousness in patients in minimally conscious state	NEUROPSYCHOLOGICAL REHABILITATION	2018	10.1080/09602011.2017.1310656	http://dx.doi.org/10.1080/09602011.2017.1310656
646	Yelden, K; Sargent, S; Samanta, J	Understanding the decision-making environment for people in minimally conscious state	NEUROPSYCHOLOGICAL REHABILITATION	2018	10.1080/09602011.2017.1310657	http://dx.doi.org/10.1080/09602011.2017.1310657
647	Riberholt, CG; Lindschou, J; Gluud, C; Mehlsen, J; Moller, K	Early mobilisation by head-up tilt with stepping versus standard care after severe traumatic brain injury - Protocol for a randomised clinical feasibility trial	TRIALS	2018	10.1186/s13063-018-3004-x	http://dx.doi.org/10.1186/s13063-018-3004-x
648	Magrassi, L; Zippo, AG; Azzalin, A; Bastianello, S; Imberti, R; Biella, GEM	Single unit activities recorded in the thalamus and the overlying parietal cortex of subjects affected by disorders of consciousness	PLOS ONE	2018	10.1371/journal.pone.0205967	http://dx.doi.org/10.1371/journal.pone.0205967
649	Ardissino, G; Tel, F; Testa, S; Paglialonga, F; Longhi, S; Martelli, L; Consolo, S; Picicco, D; Dodaro, A; Daprai, L; Colombo, R; Arghittu, M; Perrone, M; Chidini, G; Catenacci, SS; Cropanese, I; Consonni, D	A simple prognostic index for Shigatoxin-related hemolytic uremic syndrome at onset: data from the ItalKid-HUS network	EUROPEAN JOURNAL OF PEDIATRICS	2018	10.1007/s00431-018-3198-7	http://dx.doi.org/10.1007/s00431-018-3198-7
650	Aubinet, C; Larroque, SK; Heine, L; Martial, C; Majerus, S; Laureys, S; Di Perri, C	Clinical subcategorization of minimally conscious state according to resting functional connectivity	HUMAN BRAIN MAPPING	2018	10.1002/hbm.24303	http://dx.doi.org/10.1002/hbm.24303
651	Buttrick, SS; Cajigas, I; Achua, JK; O'Phelan, K; Goodman, KW; Benveniste, RJ	Prospective Study of Nonbeneficial Care in Neurocritical Care Unit	WORLD NEUROSURGERY	2018	10.1016/j.wneu.2018.06.240	http://dx.doi.org/10.1016/j.wneu.2018.06.240
652	Carhart-Harris, RL	The entropic brain - revisited	NEUROPHARMACOLOGY	2018	10.1016/j.neuropharm.2018.03.010	http://dx.doi.org/10.1016/j.neuropharm.2018.03.010
653	Edlow, BL; Fins, JJ	Assessment of Covert Consciousness in the Intensive Care Unit: Clinical and Ethical Considerations	JOURNAL OF HEAD TRAUMA REHABILITATION	2018	10.1097/HTR.0000000000000448	http://dx.doi.org/10.1097/HTR.0000000000000448
654	Engemann, DA; Raimondo, F; King, JR; Rohaut, B; Louppe, G; Faugeras, F; Annen, J; Cassol, H; Gosseries, O; Fernandez-Slezak, D; Laureys, S; Naccache, L; Dehaene, S; Sitt, JD	Robust EEG-based cross-site and cross-protocol classification of states of consciousness	BRAIN	2018	10.1093/brain/awy251	http://dx.doi.org/10.1093/brain/awy251
655	Khanmohammadi, S; Laurido-Soto, O; Eisenman, LN; Kummer, TT; Ching, SN	Intrinsic network reactivity differentiates levels of consciousness in comatose patients	CLINICAL NEUROPHYSIOLOGY	2018	10.1016/j.clinph.2018.08.004	http://dx.doi.org/10.1016/j.clinph.2018.08.004
656	Kulyk, OV	Nonlinear Analysis of Quantitative EEGs in Patients with Syndromes of Post-Coma Disorders of Consciousness after Severe Traumatic Brain Injury	NEUROPHYSIOLOGY	2018	10.1007/s11062-019-09778-9	http://dx.doi.org/10.1007/s11062-019-09778-9
657	Lemaire, JJ; Sontheimer, A; Pereira, B; Coste, J; Rosenberg, S; Sarret, C; Coll, G; Gabrillargues, J; Jean, B; Gillart, T; Coste, A; Roche, B; Kelly, A; Pontier, B; Feschet, F	Deep brain stimulation in five patients with severe disorders of consciousness	ANNALS OF CLINICAL AND TRANSLATIONAL NEUROLOGY	2018	10.1002/acn3.648	http://dx.doi.org/10.1002/acn3.648
658	Luaute, J; Dubois, A; Heine, L; Guironnet, C; Juliat, A; Gaveau, V; Tillmann, B; Perrin, F	Electrodermal reactivity to emotional stimuli in healthy subjects and patients with disorders of consciousness	ANNALS OF PHYSICAL AND REHABILITATION MEDICINE	2018	10.1016/j.rehab.2018.04.007	http://dx.doi.org/10.1016/j.rehab.2018.04.007
659	Wade, DT	How many patients in a prolonged disorder of consciousness might need a best interests meeting about starting or continuing gastrostomy feeding?	CLINICAL REHABILITATION	2018	10.1177/0269215518777285	http://dx.doi.org/10.1177/0269215518777285
660	Wu, M; Bao, WX; Zhang, J; Hu, YF; Gao, J; Luo, BY	Effect of acoustic stimuli in patients with disorders of consciousness: a quantitative electroencephalography study	NEURAL REGENERATION RESEARCH	2018	10.4103/1673-5374.238622	http://dx.doi.org/10.4103/1673-5374.238622
661	Yamaki, T; Onodera, S; Uchida, T; Ozaki, Y; Yokoyama, K; Henmi, H; Kamezawa, M; Hayakawa, M; Itou, D; Oka, N; Odaki, M; Iwadate, Y; Kobayashi, S	Semi-quantitative Assessment Using [F-18]FDG Tracer in Patients with Severe Brain Injury	JOVE-JOURNAL OF VISUALIZED EXPERIMENTS	2018	10.3791/58641	http://dx.doi.org/10.3791/58641
662	Zhu, MH; Zhao, XY; Zhu, Q; Zhang, ZR; Dai, Y; Chen, LA; Liang, ZX	Clinical characteristics of patients with Ochrobactrum anthropi blood stream infection in a Chinese tertiary-care hospital: A 7-year study	JOURNAL OF INFECTION AND PUBLIC HEALTH	2018	10.1016/j.jiph.2018.07.009	http://dx.doi.org/10.1016/j.jiph.2018.07.009
663	Liang, ZH; Li, JN; Xia, XY; Wang, Y; Li, XL; He, JH; Bai, Y	Long-Range Temporal Correlations of Patients in Minimally Conscious State Modulated by Spinal Cord Stimulation	FRONTIERS IN PHYSIOLOGY	2018	10.3389/fphys.2018.01511	http://dx.doi.org/10.3389/fphys.2018.01511
664	Hammond, FM; Giacino, JT; Richardson, RN; Sherer, M; Zafonte, RD; Whyte, J; Arciniegas, DB; Tang, XY	Disorders of Consciousness due to Traumatic Brain Injury: Functional Status Ten Years Post-Injury	JOURNAL OF NEUROTRAUMA	2019	10.1089/neu.2018.5954	http://dx.doi.org/10.1089/neu.2018.5954
665	Cavaliere, C; Kandeepan, S; Aiello, M; de Paula, DR; Marchitelli, R; Fiorenza, S; Orsini, M; Trojano, L; Masotta, O; St Lawrence, K; Loreto, V; Chronik, BA; Nicolai, E; Soddu, A; Estraneo, A	Multimodal Neuroimaging Approach to Variability of Functional Connectivity in Disorders of Consciousness: A PET/MRI Pilot Study	FRONTIERS IN NEUROLOGY	2018	10.3389/fneur.2018.00861	http://dx.doi.org/10.3389/fneur.2018.00861
666	Trojano, L; Moretta, P; Masotta, O; Loreto, V; Estraneo, A	Visual pursuit of one's own face in disorders of consciousness: a quantitative analysis	BRAIN INJURY	2018	10.1080/02699052.2018.1504117	http://dx.doi.org/10.1080/02699052.2018.1504117
667	Xie, QY; Pan, JH; Chen, Y; He, YB; Ni, XX; Zhang, JC; Wang, F; Li, YQ; Yu, RH	A gaze-independent audiovisual brain-computer Interface for detecting awareness of patients with disorders of consciousness	BMC NEUROLOGY	2018	10.1186/s12883-018-1144-y	http://dx.doi.org/10.1186/s12883-018-1144-y
668	Cheng, LJ; Cortese, D; Monti, MM; Wang, FY; Riganello, F; Arcuri, F; Di, HB; Schnakers, C	Do Sensory Stimulation Programs Have an Impact on Consciousness Recovery?	FRONTIERS IN NEUROLOGY	2018	10.3389/fneur.2018.00826	http://dx.doi.org/10.3389/fneur.2018.00826
669	Friedrich, O; Wolkenstein, A; Jox, RJ; Rogger, N; Bozzaro, C	Do New Neuroimaging Findings Challenge the Ethical Basis of Advance Directives in Disorders of Consciousness?	CAMBRIDGE QUARTERLY OF HEALTHCARE ETHICS	2018	10.1017/S0963180118000166	http://dx.doi.org/10.1017/S0963180118000166
670	Graham, M; Doherty, CP; Naci, L	Using Neuroimaging to Detect Covert Awareness and Determine Prognosis of Comatose Patients: Informing Surrogate Decision Makers of Individual Patient Results	SEMINARS IN NEUROLOGY	2018	10.1055/s-0038-1667385	http://dx.doi.org/10.1055/s-0038-1667385
671	Kinoshita, T; Hayashi, M; Yamakawa, K; Watanabe, A; Yoshimura, J; Hamasaki, T; Fujimi, S	Effect of the Hybrid Emergency Room System on Functional Outcome in Patients with Severe Traumatic Brain Injury	WORLD NEUROSURGERY	2018	10.1016/j.wneu.2018.07.053	http://dx.doi.org/10.1016/j.wneu.2018.07.053
672	Mammone, N; Ieracitano, C; Adeli, H; Bramanti, A; Morabito, FC	Permutation Jaccard Distance-Based Hierarchical Clustering to Estimate EEG Network Density Modifications in MCI Subjects	IEEE TRANSACTIONS ON NEURAL NETWORKS AND LEARNING SYSTEMS	2018	10.1109/TNNLS.2018.2791644	http://dx.doi.org/10.1109/TNNLS.2018.2791644
673	Rohracher, A; Kalss, G; Neuray, C; Hofler, J; Dobesberger, J; Kuchukhidze, G; Kreidenhuber, R; Florea, C; Thomschewski, A; Novak, HF; Pilz, G; Leitinger, M; Trinka, E	Perampanel in patients with refractory and super-refractory status epilepticus in a neurological intensive care unit: A single-center audit of 30 patients	EPILEPSIA	2018	10.1111/epi.14494	http://dx.doi.org/10.1111/epi.14494
674	Septien, S; Rubin, MA	Disorders of Consciousness: Ethical Issues of Diagnosis, Treatment, and Prognostication	SEMINARS IN NEUROLOGY	2018	10.1055/s-0038-1667384	http://dx.doi.org/10.1055/s-0038-1667384
675	Devalle, G; Castiglioni, P; Arienti, C; Abbate, C; Mazzucchi, A; Agnello, L; Merati, G	Cardio-respiratory autonomic responses to nociceptive stimuli in patients with disorders of consciousness	PLOS ONE	2018	10.1371/journal.pone.0201921	http://dx.doi.org/10.1371/journal.pone.0201921
676	Riganello, F; Larroque, SK; Bahri, MA; Heine, L; Martial, C; Carriere, M; Charland-Verville, V; Aubinet, C; Vanhaudenhuyse, A; Chatelle, C; Laureys, S; Di Perri, C	A Heartbeat Away From Consciousness: Heart Rate Variability Entropy Can Discriminate Disorders of Consciousness and Is Correlated With Resting-State fMRI Brain Connectivity of the Central Autonomic Network	FRONTIERS IN NEUROLOGY	2018	10.3389/fneur.2018.00769	http://dx.doi.org/10.3389/fneur.2018.00769
677	Fins, JJ; Bernat, JL	Ethical, palliative, and policy considerations in disorders of consciousness	NEUROLOGY	2018	10.1212/WNL.0000000000005927	http://dx.doi.org/10.1212/WNL.0000000000005927
678	Giacino, JT; Katz, DI; Schiff, ND; Whyte, J; Ashman, EJ; Ashwal, S; Barbano, R; Hammond, FM; Laureys, S; Ling, GSF; Nakase-Richardson, R; Seel, RT; Yablon, S; Getchius, TSD; Gronseth, GS; Armstrong, MJ	Practice guideline update recommendations summary: Disorders of consciousness Report of the Guideline Development, Dissemination, and Implementation Subcommittee of the American Academy of Neurology; the American Congress of Rehabilitation Medicine; and the National Institute on Disability, Independent Living, and Rehabilitation Research	NEUROLOGY	2018	10.1212/WNL.0000000000005926	http://dx.doi.org/10.1212/WNL.0000000000005926
679	Giacino, JT; Katz, DI; Schiff, ND; Whyte, J; Ashman, EJ; Ashwal, S; Barbano, R; Hammond, FM; Laureys, S; Ling, GSF; Nakase-Richardson, R; Seel, RT; Yablon, S; Getchius, TSD; Gronseth, GS; Armstrong, MJ	Comprehensive systematic review update summary: Disorders of consciousness Report of the Guideline Development, Dissemination, and Implementation Subcommittee of the American Academy of Neurology; the American Congress of Rehabilitation Medicine; and the National Institute on Disability, Independent Living, and Rehabilitation Research	NEUROLOGY	2018	10.1212/WNL.0000000000005928	http://dx.doi.org/10.1212/WNL.0000000000005928
680	Huang, ZR; Vlisides, PE; Tarnal, VC; Janke, EL; Keefe, KM; Collins, MM; McKinney, AM; Picton, P; Harris, RE; Mashour, GA; Hudetz, AG	Brain imaging reveals covert consciousness during behavioral unresponsiveness induced by propofol	SCIENTIFIC REPORTS	2018	10.1038/s41598-018-31436-z	http://dx.doi.org/10.1038/s41598-018-31436-z
681	Garcia-Gimeno, MA; Rodilla-Ramirez, PN; Viana, R; Salas-Puig, X; Brewer, MK; Gentry, MS; Sanz, P	A novel EPM2A mutation yields a slow progression form of Lafora disease	EPILEPSY RESEARCH	2018	10.1016/j.eplepsyres.2018.07.003	http://dx.doi.org/10.1016/j.eplepsyres.2018.07.003
682	Bastuji, H	Michel Jouvet as a clinical neurophysiologist and neurologist	SLEEP MEDICINE	2018	10.1016/j.sleep.2018.07.010	http://dx.doi.org/10.1016/j.sleep.2018.07.010
683	Chatelle, C; Hauger, SL; Martial, C; Becker, F; Eifert, B; Boering, D; Giacino, JT; Laureys, S; Lovstad, M; Maurer-Karattup, P	Assessment of Nociception and Pain in Participants in an Unresponsive or Minimally Conscious State After Acquired Brain Injury: The Relation Between the Coma Recovery Scale-Revised and the Nociception Coma Scale-Revised	ARCHIVES OF PHYSICAL MEDICINE AND REHABILITATION	2018	10.1016/j.apmr.2018.03.009	http://dx.doi.org/10.1016/j.apmr.2018.03.009
684	Formisano, R; Aloisi, M; Iosa, M; Contrada, M; Rizza, F; Sattin, D; Leonardi, M; D'Ippolito, M	A new tool to assess responsiveness in disorders of consciousness (DoC): a preliminary study on the Brief Post-Coma Scale (BPCS)	NEUROLOGICAL SCIENCES	2018	10.1007/s10072-018-3466-3	http://dx.doi.org/10.1007/s10072-018-3466-3
685	Fu, F; Sun, SJ; Liu, LP; Gu, HQ; Su, YP; Li, YY	Iodine Sign as a Novel Predictor of Hematoma Expansion and Poor Outcomes in Primary Intracerebral Hemorrhage Patients	STROKE	2018	10.1161/STROKEAHA.118.022017	http://dx.doi.org/10.1161/STROKEAHA.118.022017
686	Giacino, JT; Katz, DI; Schiff, ND; Whyte, J; Ashman, EJ; Ashwal, S; Barbano, R; Hammond, FM; Laureys, S; Ling, GSF; Nakase-Richardson, R; Seel, RT; Yablon, S; Getchius, TSD; Gronseth, GS; Armstrong, MJ	Practice Guideline Update Recommendations Summary: Disorders of Consciousness Report of the Guideline Development, Dissemination, and Implementation Subcommittee of the American Academy of Neurology; the American Congress of Rehabilitation Medicine; and the National Institute on Disability, Independent Living, and Rehabilitation Research	ARCHIVES OF PHYSICAL MEDICINE AND REHABILITATION	2018	10.1016/j.apmr.2018.07.001	http://dx.doi.org/10.1016/j.apmr.2018.07.001
687	Giacino, JT; Katz, DI; Schiff, ND; Whyte, J; Ashman, EJ; Ashwal, S; Barbano, R; Hammond, FM; Laureys, S; Ling, GSF; Nakase-Richardson, R; Seel, RT; Yablon, S; Getchius, TSD; Gronseth, GS; Armstrong, MJ	Comprehensive Systematic Review Update Summary: Disorders of Consciousness	ARCHIVES OF PHYSICAL MEDICINE AND REHABILITATION	2018	10.1016/j.apmr.2018.07.002	http://dx.doi.org/10.1016/j.apmr.2018.07.002
688	Li, YB; Luo, XG; Wan, M; Li, J; Wang, HX; Wei, D; Feng, HX	The effectiveness of non-invasive brain stimulation on arousal and alertness in patients in coma or persistent vegetative state after traumatic brain injury Protocol of systematic review and network meta-analysis	MEDICINE	2018	10.1097/MD.0000000000012321	http://dx.doi.org/10.1097/MD.0000000000012321
689	Martens, G; Lejeune, N; O'Brien, AT; Fregni, F; Martial, C; Wannez, S; Laureys, S; Thibaut, A	Randomized controlled trial of home-based 4-week tDCS in chronic minimally conscious state	BRAIN STIMULATION	2018	10.1016/j.brs.2018.04.021	http://dx.doi.org/10.1016/j.brs.2018.04.021
690	Olaciregui Dague, K; Surges, R; Litmathe, J; Villa, L; Brokmann, J; Schulz, JB; Dafotakis, M; Matz, O	The discriminative value of blood gas analysis parameters in the differential diagnosis of transient disorders of consciousness	JOURNAL OF NEUROLOGY	2018	10.1007/s00415-018-8967-8	http://dx.doi.org/10.1007/s00415-018-8967-8
691	Overbeek, BUH; Eilander, HJ; Lavrijsen, JCM; Koopmans, RTCM	Are visual functions diagnostic signs of the minimally conscious state? an integrative review	JOURNAL OF NEUROLOGY	2018	10.1007/s00415-018-8788-9	http://dx.doi.org/10.1007/s00415-018-8788-9
692	Pfeiffer, C; Nguissi, NAN; Chytiris, M; Bidlingmeyer, P; Haenggi, M; Kurmann, R; Zubler, F; Accolla, E; Viceic, D; Rusca, M; Oddo, M; Rossetti, AO; De Lucia, M	Somatosensory and auditory deviance detection for outcome prediction during postanoxic coma	ANNALS OF CLINICAL AND TRANSLATIONAL NEUROLOGY	2018	10.1002/acn3.600	http://dx.doi.org/10.1002/acn3.600
693	Rasmussen, SA; Noren, G; Greenberg, BD; Marsland, R; McLaughlin, NC; Malloy, PJ; Salloway, SP; Strong, DR; Eisen, JL; Jenike, MA; Rauch, SL; Baer, L; Lindquist, C	Gamma Ventral Capsulotomy in Intractable Obsessive-Compulsive Disorder	BIOLOGICAL PSYCHIATRY	2018	10.1016/j.biopsych.2017.11.034	http://dx.doi.org/10.1016/j.biopsych.2017.11.034
694	Rosenberg, J; Jacobs, HIL; Maximov, II; Reske, M; Shah, NJ	Chronotype differences in cortical thickness: grey matter reflects when you go to bed	BRAIN STRUCTURE & FUNCTION	2018	10.1007/s00429-018-1697-y	http://dx.doi.org/10.1007/s00429-018-1697-y
695	Samanta, J; Samanta, A	AWAKE AND (ONLY JUST) AWARE ? A TYPOLOGY, TAXONOMY, AND HOLISTIC FRAMEWORK FOR WITHDRAWING CLINICALLY ASSISTED NUTRITION AND HYDRATION IN THE MINIMALLY CONSCIOUS STATE	MEDICAL LAW REVIEW	2018	10.1093/medlaw/fwx058	http://dx.doi.org/10.1093/medlaw/fwx058
696	Stefan, S; Schorr, B; Lopez-Rolon, A; Kolassa, IT; Shock, JP; Rosenfelder, M; Heck, S; Bender, A	Consciousness Indexing and Outcome Prediction with Resting-State EEG in Severe Disorders of Consciousness	BRAIN TOPOGRAPHY	2018	10.1007/s10548-018-0643-x	http://dx.doi.org/10.1007/s10548-018-0643-x
697	Stretti, F; Klinzing, S; Ehlers, U; Steiger, P; Schuepbach, R; Krones, T; Brandi, G	Low Level of Vegetative State After Traumatic Brain Injury in a Swiss Academic Hospital	ANESTHESIA AND ANALGESIA	2018	10.1213/ANE.0000000000003375	http://dx.doi.org/10.1213/ANE.0000000000003375
698	Threlkeld, ZD; Bodien, YG; Rosenthal, ES; Giacino, JT; Nieto-Castanon, A; Wu, O; Whitfield-Gabrieli, S; Edlow, BL	Functional networks reemerge during recovery of consciousness after acute severe traumatic brain injury	CORTEX	2018	10.1016/j.cortex.2018.05.004	http://dx.doi.org/10.1016/j.cortex.2018.05.004
699	Wutzl, B; Unterrainer, AF; Kronbichler, M; Rattay, F; Trinka, E; Gerstenbrand, F; Golaszewski, SM	Functional magnetic resonance imaging under anaesthesia of a patient with severe chronic disorders of consciousness	CLINICAL NEUROLOGY AND NEUROSURGERY	2018	10.1016/j.clineuro.2018.06.029	http://dx.doi.org/10.1016/j.clineuro.2018.06.029
700	Vanhaudenhuyse, A; Charland-Verville, V; Thibaut, A; Chatelle, C; Tshibanda, JFL; Maudoux, A; Faymonville, ME; Laureys, S; Gosseries, O	Conscious While Being Considered in an Unresponsive Wakefulness Syndrome for 20 Years	FRONTIERS IN NEUROLOGY	2018	10.3389/fneur.2018.00671	http://dx.doi.org/10.3389/fneur.2018.00671
701	Bareham, CA; Allanson, J; Roberts, N; Hutchinson, PJA; Pickard, JD; Menon, DK; Chennu, S	Longitudinal Bedside Assessments of Brain Networks in Disorders of Consciousness: Case Reports From the Field	FRONTIERS IN NEUROLOGY	2018	10.3389/fneur.2018.00676	http://dx.doi.org/10.3389/fneur.2018.00676
702	Aubinet, C; Murphy, L; Bahri, MA; Larroque, SK; Cassol, H; Annen, J; Carriere, M; Wannez, S; Thibaut, A; Laureys, S; Gosseries, O	Brain, Behavior, and Cognitive Interplay in Disorders of Consciousness: A Multiple Case Study	FRONTIERS IN NEUROLOGY	2018	10.3389/fneur.2018.00665	http://dx.doi.org/10.3389/fneur.2018.00665
703	Song, M; Yang, Y; He, JH; Yang, ZY; Yu, S; Xie, QY; Xia, XY; Dang, YY; Zhang, Q; Wu, XH; Cui, Y; Hou, B; Yu, RH; Xu, RX; Jiang, TZ	Prognostication of chronic disorders of consciousness using brain functional networks and clinical characteristics	ELIFE	2018	10.7554/eLife.36173	http://dx.doi.org/10.7554/eLife.36173
704	Blain-Moraes, S; Racine, E; Mashour, GA	Consciousness and Personhood in Medical Care	FRONTIERS IN HUMAN NEUROSCIENCE	2018	10.3389/fnhum.2018.00306	http://dx.doi.org/10.3389/fnhum.2018.00306
705	Chatelle, C; Spencer, CA; Cash, SS; Hochberg, LR; Edlow, BL	Feasibility of an EEG-based brain-computer interface in the intensive care unit	CLINICAL NEUROPHYSIOLOGY	2018	10.1016/j.clinph.2018.04.747	http://dx.doi.org/10.1016/j.clinph.2018.04.747
706	Chen, P; Xie, QY; Wu, XY; Huang, HY; Lv, W; Chen, LX; Guo, YQ; Zhang, SF; Hu, HQ; Wang, Y; Nie, YG; Yu, RH; Huang, RW	Abnormal Effective Connectivity of the Anterior Forebrain Regions in Disorders of Consciousness	NEUROSCIENCE BULLETIN	2018	10.1007/s12264-018-0250-6	http://dx.doi.org/10.1007/s12264-018-0250-6
707	Corallo, F; Bonanno, L; Lo Buono, V; De Salvo, S; Rifici, C; Bramanti, A; Marino, S	Coping strategies in caregivers of disorders of consciousness patients	NEUROLOGICAL SCIENCES	2018	10.1007/s10072-018-3431-1	http://dx.doi.org/10.1007/s10072-018-3431-1
708	Kim, M; Ahn, JS; Park, W; Hong, SK; Jeon, SR; Roh, SW; Lee, S	Diffuse axonal injury (DAI) in moderate to severe head injured patients: Pure DAI vs. non-pure DAI	CLINICAL NEUROLOGY AND NEUROSURGERY	2018	10.1016/j.clineuro.2018.06.011	http://dx.doi.org/10.1016/j.clineuro.2018.06.011
709	Kundu, B; Brock, AA; Englot, DJ; Butson, CR; Rolston, JD	Deep brain stimulation for the treatment of disorders of consciousness and cognition in traumatic brain injury patients: a review	NEUROSURGICAL FOCUS	2018	10.3171/2018.5.FOCUS18168	http://dx.doi.org/10.3171/2018.5.FOCUS18168
710	Kurz, EM; Wood, G; Kober, SE; Schippinger, W; Pichler, G; Muller-Putz, G; Bauernfeind, G	Towards using fNIRS recordings of mental arithmetic for the detection of residual cognitive activity in patients with disorders of consciousness (DOC)	BRAIN AND COGNITION	2018	10.1016/j.bandc.2018.06.002	http://dx.doi.org/10.1016/j.bandc.2018.06.002
711	Li, JQ; Shen, JM; Liu, SQ; Chauvel, M; Yang, WW; Mei, J; Lei, L; Wu, L; Gao, J; Yang, Y	Responses of Patients with Disorders of Consciousness to Habit Stimulation: A Quantitative EEG Study	NEUROSCIENCE BULLETIN	2018	10.1007/s12264-018-0258-y	http://dx.doi.org/10.1007/s12264-018-0258-y
712	Mensen, A; Marshall, W; Sasai, S; Tononi, G	Differentiation Analysis of Continuous Electroencephalographic Activity Triggered by Video Clip Contents	JOURNAL OF COGNITIVE NEUROSCIENCE	2018	10.1162/jocn_a_01278	http://dx.doi.org/10.1162/jocn_a_01278
713	Morozova, S; Kremneva, E; Sergeev, D; Sinitsyn, D; Legostaeva, L; Iazeva, E; Krotenkova, M; Ryabinkina, Y; Suponeva, N; Piradov, M	Conventional Structural Magnetic Resonance Imaging in Differentiating Chronic Disorders of Consciousness	BRAIN SCIENCES	2018	10.3390/brainsci8080144	http://dx.doi.org/10.3390/brainsci8080144
714	Naro, A; Bramanti, A; Leo, A; Bramanti, P; Calabro, RS	Metaplasticity: A Promising Tool to Disentangle Chronic Disorders of Consciousness Differential Diagnosis	INTERNATIONAL JOURNAL OF NEURAL SYSTEMS	2018	10.1142/S0129065717500599	http://dx.doi.org/10.1142/S0129065717500599
715	Oberai, P; Varanasi, R; Padmanabhan, M; Upadhyaya, A; Singh, S; Singh, SP; Vikram, D; Khan, T; Prasad, R; Gupta, AK; Singh, JR; Manchanda, RK	Effectiveness of Homeopathic Medicines as Add-on to Institutional Management Protocol for Acute Encephalitis Syndrome in Children: An Open-Label Randomized Placebo-Controlled Trial	HOMEOPATHY	2018	10.1055/s-0038-1656715	http://dx.doi.org/10.1055/s-0038-1656715
716	Si, JN; Dang, YY; Zhang, YJ; Li, YX; Zhang, WY; Yang, Y; Cui, Y; Lou, XP; He, JH; Jiang, TZ	Spinal Cord Stimulation Frequency Influences the Hemodynamic Response in Patients with Disorders of Consciousness	NEUROSCIENCE BULLETIN	2018	10.1007/s12264-018-0252-4	http://dx.doi.org/10.1007/s12264-018-0252-4
717	Song, M; Zhang, YJ; Cui, Y; Yang, Y; Jiang, TZ	Brain Network Studies in Chronic Disorders of Consciousness: Advances and Perspectives	NEUROSCIENCE BULLETIN	2018	10.1007/s12264-018-0243-5	http://dx.doi.org/10.1007/s12264-018-0243-5
718	Tang, QL; Zhang, C; Wu, X; Duan, WB; Weng, WJ; Feng, JF; Mao, Q; Chen, SB; Jiang, JY; Gao, GY	Comprehensive Proteomic Profiling of Patients' Tears Identifies Potential Biomarkers for the Traumatic Vegetative State	NEUROSCIENCE BULLETIN	2018	10.1007/s12264-018-0259-x	http://dx.doi.org/10.1007/s12264-018-0259-x
719	Wang, XY; Fu, R; Xia, XY; Chen, XL; Wu, H; Landi, N; Pugh, K; He, JH; Cong, FY	Spatial Properties of Mismatch Negativity in Patients with Disorders of Consciousness	NEUROSCIENCE BULLETIN	2018	10.1007/s12264-018-0260-4	http://dx.doi.org/10.1007/s12264-018-0260-4
720	Wu, XH; Zhang, JY; Cui, ZX; Tang, WJ; Shao, CH; Hu, J; Zhu, JH; Zhao, Y; Lu, L; Chen, G; Northoff, G; Gong, GL; Mao, Y; He, Y	White Matter Deficits Underlying the Impaired Consciousness Level in Patients with Disorders of Consciousness	NEUROSCIENCE BULLETIN	2018	10.1007/s12264-018-0253-3	http://dx.doi.org/10.1007/s12264-018-0253-3
721	Xia, XY; Yang, Y; Guo, YK; Bai, Y; Dang, YY; Xu, RX; He, JH	Current Status of Neuromodulatory Therapies for Disorders of Consciousness	NEUROSCIENCE BULLETIN	2018	10.1007/s12264-018-0244-4	http://dx.doi.org/10.1007/s12264-018-0244-4
722	Xiao, J; Pan, JH; He, YB; Xie, QY; Yu, TY; Huang, HY; Lv, W; Zhang, JC; Yu, RH; Li, YQ	Visual Fixation Assessment in Patients with Disorders of Consciousness Based on Brain-Computer Interface	NEUROSCIENCE BULLETIN	2018	10.1007/s12264-018-0257-z	http://dx.doi.org/10.1007/s12264-018-0257-z
723	You, WD; Tang, QL; Wu, X; Feng, JF; Mao, Q; Gao, GY; Jiang, JY	Amplitude-Integrated Electroencephalography Predicts Outcome in Patients with Coma After Acute Brain Injury	NEUROSCIENCE BULLETIN	2018	10.1007/s12264-018-0241-7	http://dx.doi.org/10.1007/s12264-018-0241-7
724	Zhang, HT; Chen, LH; Bai, MC; Xu, RX	Anterior subtemporal approach for severe upper pontine hematomas: A report of 28 surgically treated cases	JOURNAL OF CLINICAL NEUROSCIENCE	2018	10.1016/j.jocn.2018.04.063	http://dx.doi.org/10.1016/j.jocn.2018.04.063
725	Zhao, JZ	Disorders of Consciousness in China	NEUROSCIENCE BULLETIN	2018	10.1007/s12264-018-0263-1	http://dx.doi.org/10.1007/s12264-018-0263-1
726	Heilinger, A; Ortner, R; La Bella, V; Lugo, ZR; Chatelle, C; Laureys, S; Spataro, R; Guger, C	Performance Differences Using a Vibro-Tactile P300 BCI in LIS-Patients Diagnosed With Stroke and ALS	FRONTIERS IN NEUROSCIENCE	2018	10.3389/fnins.2018.00514	http://dx.doi.org/10.3389/fnins.2018.00514
727	Alshamsi, FE; Chaaban, A; Alrukhaimi, M; Bernieh, B; Bakoush, O	Provision of renal care for patients with end stage kidney disease in persistent vegetative state, in United Arab Emirates: a national survey of renal physicians	LIBYAN JOURNAL OF MEDICINE	2018	10.1080/19932820.2018.1490610	http://dx.doi.org/10.1080/19932820.2018.1490610
728	Phillips, WA; Bachmann, T; Storm, JF	Apical Function in Neocortical Pyramidal Cells: A Common Pathway by Which General Anesthetics Can Affect Mental State	FRONTIERS IN NEURAL CIRCUITS	2018	10.3389/fncir.2018.00050	http://dx.doi.org/10.3389/fncir.2018.00050
729	Chen, SS; Wu, XH; Wang, LB; Wang, YT; Wu, B; Ge, MM; Xu, Z; Ward, BD; Li, SJ; Liu, XL; Yang, Z	Disrupted Interactions Between Arousal and Cortical Awareness Networks in MCS and VS/UWS Patients: Evidence from Resting-state Functional Imaging Connectivity	NEUROSCIENCE	2018	10.1016/j.neuroscience.2018.04.039	http://dx.doi.org/10.1016/j.neuroscience.2018.04.039
730	Dreer, LE; Ketchum, JM; Novack, TA; Bogner, J; Felix, ER; Corrigan, JD; Johnson-Greene, D; Hammond, FM	Obesity and Overweight Problems Among Individuals 1 to 25 Years Following Acute Rehabilitation for Traumatic Brain Injury: A NIDILRR Traumatic Brain Injury Model Systems Study	JOURNAL OF HEAD TRAUMA REHABILITATION	2018	10.1097/HTR.0000000000000408	http://dx.doi.org/10.1097/HTR.0000000000000408
731	Kitzinger, J; Kitzinger, C	Deaths after feeding-tube withdrawal from patients in vegetative and minimally conscious states: A qualitative study of family experience	PALLIATIVE MEDICINE	2018	10.1177/0269216318766430	http://dx.doi.org/10.1177/0269216318766430
732	Naro, A; Calabro, RS; Leo, A; Russo, M; Milardi, D; Cannavo, A; Manuli, A; Buda, A; Casella, C; Bramanti, P; Cacciola, A; Bramanti, A	Bridging the Gap Towards Awareness Detection in Disorders of Consciousness: An Experimental Study on the Mirror Neuron System	BRAIN TOPOGRAPHY	2018	10.1007/s10548-018-0628-9	http://dx.doi.org/10.1007/s10548-018-0628-9
733	Sinitsyn, DO; Legostaeva, LA; Kremneva, EI; Morozova, SN; Poydasheva, AG; Mochalova, EG; Chervyakova, OG; Ryabinkina, JV; Suponeva, NA; Piradov, MA	Degrees of functional connectome abnormality in disorders of consciousness	HUMAN BRAIN MAPPING	2018	10.1002/hbm.24050	http://dx.doi.org/10.1002/hbm.24050
734	Sreenivasan, V; Nobleza, COS	Challenges and ethical issues in the course of palliative care management for people living with advanced neurologic diseases	ANNALS OF PALLIATIVE MEDICINE	2018	10.21037/apm.2017.09.09	http://dx.doi.org/10.21037/apm.2017.09.09
735	Vedantam, A; Robertson, CS; Gopinath, SP	Clinical characteristics and temporal profile of recovery in patients with favorable outcomes at 6 months after severe traumatic brain injury	JOURNAL OF NEUROSURGERY	2018	10.3171/2017.3.JNS162720	http://dx.doi.org/10.3171/2017.3.JNS162720
736	Wu, FY; Chen, XL; Zheng, YY; Duan, JQ; Kurths, J; Li, XF	Levy noise induced transition and enhanced stability in a gene regulatory network	CHAOS	2018	10.1063/1.5025235	http://dx.doi.org/10.1063/1.5025235
737	Guger, C; Spataro, R; Pellas, F; Allison, BZ; Heilinger, A; Ortner, R; Cho, W; Xu, R; La Bella, V; Edlinger, G; Annen, J; Mandala, G; Chatelle, C; Laureys, S	Assessing Command-Following and Communication With Vibro-Tactile P300 Brain-Computer Interface Tools in Patients With Unresponsive Wakefulness Syndrome	FRONTIERS IN NEUROSCIENCE	2018	10.3389/fnins.2018.00423	http://dx.doi.org/10.3389/fnins.2018.00423
738	Haugg, A; Cusack, R; Gonzalez-Lara, LE; Sorger, B; Owen, AM; Naci, L	Do Patients Thought to Lack Consciousness Retain the Capacity for Internal as Well as External Awareness?	FRONTIERS IN NEUROLOGY	2018	10.3389/fneur.2018.00492	http://dx.doi.org/10.3389/fneur.2018.00492
739	Sungkaew, S; Hodkinson, TR; Xia, NH; Teerawatananon, A	Chimonocalamus auriculatus, one more new temperate woody bamboo species of the genus (Poaceae: Bambusoideae: Arundinarieae) described from Thailand	PHYTOTAXA	2018	10.11646/phytotaxa.357.1.7	http://dx.doi.org/10.11646/phytotaxa.357.1.7
740	Dell'italia, J; Johnson, MA; Vespa, PM; Monti, MM	Network Analysis in Disorders of Consciousness: Four Problems and One Proposed Solution (Exponential Random Graph Models)	FRONTIERS IN NEUROLOGY	2018	10.3389/fneur.2018.00439	http://dx.doi.org/10.3389/fneur.2018.00439
741	Koch, K; Reess, TJ; Rus, OG; Gursel, DA; Wagner, G; Berberich, G; Zimmer, C	Increased Default Mode Network Connectivity in Obsessive-Compulsive Disorder During Reward Processing	FRONTIERS IN PSYCHIATRY	2018	10.3389/fpsyt.2018.00254	http://dx.doi.org/10.3389/fpsyt.2018.00254
742	Sandroni, C; D'Arrigo, S; Nolan, JP	Prognostication after cardiac arrest	CRITICAL CARE	2018	10.1186/s13054-018-2060-7	http://dx.doi.org/10.1186/s13054-018-2060-7
743	Andre-Obadia, N; Zyss, J; Gavaret, M; Lefaucheur, JP; Azabou, E; Boulogne, S; Guerit, JM; McGonigal, A; Merle, P; Mutschler, V; Naccache, L; Sabourdy, C; Trebuchon, A; Tyvaert, L; Vercueil, L; Rohaut, B; Delval, A	Recommendations for the use of electroencephalography and evoked potentials in comatose patients	NEUROPHYSIOLOGIE CLINIQUE-CLINICAL NEUROPHYSIOLOGY	2018	10.1016/j.neucli.2018.05.038	http://dx.doi.org/10.1016/j.neucli.2018.05.038
744	Annen, J; Blandiaux, S; Lejeune, N; Bahri, MA; Thibaut, A; Cho, W; Guger, C; Chatelle, C; Laureys, S	BCI Performance and Brain Metabolism Profile in Severely Brain-Injured Patients Without Response to Command at Bedside	FRONTIERS IN NEUROSCIENCE	2018	10.3389/fnins.2018.00370	http://dx.doi.org/10.3389/fnins.2018.00370
745	Bagnato, S; Boccagni, C; Sant'Angelo, A; Alito, A; Galardi, G	Pain assessment with the revised nociception coma scale and outcomes of patients with unresponsive wakefulness syndrome: results from a pilot study	NEUROLOGICAL SCIENCES	2018	10.1007/s10072-018-3330-5	http://dx.doi.org/10.1007/s10072-018-3330-5
746	Birchley, G	'. . .WHAT GOD AND THE ANGELS KNOW OF US?' CHARACTER, AUTONOMY, AND BEST INTERESTS IN MINIMALLY CONSCIOUS STATE	MEDICAL LAW REVIEW	2018	10.1093/medlaw/fwx051	http://dx.doi.org/10.1093/medlaw/fwx051
747	Gobert, F; Dailler, F; Fischer, C; Andre-Obadia, N; Luaute, J	Proving cortical death after vascular coma: Evoked potentials, EEG and neuroimaging	CLINICAL NEUROPHYSIOLOGY	2018	10.1016/j.clinph.2018.02.133	http://dx.doi.org/10.1016/j.clinph.2018.02.133
748	Gordon, HB; Valdez, L; Letsou, A	Etiology and treatment of adrenoleukodystrophy: new insights from Drosophila	DISEASE MODELS & MECHANISMS	2018	10.1242/dmm.031286	http://dx.doi.org/10.1242/dmm.031286
749	Loomes, G	Researching about us without us: exploring research participation and the politics of disability rights in the context of the Mental Capacity Act 2005	JOURNAL OF MEDICAL ETHICS	2018	10.1136/medethics-2016-104129	http://dx.doi.org/10.1136/medethics-2016-104129
750	Naro, A; Bramanti, A; Leo, A; Cacciola, A; Manuli, A; Bramanti, P; Calabro, RS	Shedding new light on disorders of consciousness diagnosis: The dynamic functional connectivity	CORTEX	2018	10.1016/j.cortex.2018.03.029	http://dx.doi.org/10.1016/j.cortex.2018.03.029
751	Song, HJ; Chen, X; Yu, YL; Zhang, L	Xingnao Kaiqiao acupuncture combined with Angong Niuhuang Wan for a patient under persistent vegetative state: a case report	FRONTIERS OF MEDICINE	2018	10.1007/s11684-017-0539-2	http://dx.doi.org/10.1007/s11684-017-0539-2
752	Spataro, R; Heilinger, A; Allison, B; De Cicco, D; Marchese, S; Gregoretti, C; La Bella, V; Guger, C	Preserved somatosensory discrimination predicts consciousness recovery in unresponsive wakefulness syndrome	CLINICAL NEUROPHYSIOLOGY	2018	10.1016/j.clinph.2018.02.131	http://dx.doi.org/10.1016/j.clinph.2018.02.131
753	van Ommen, HJ; Thibaut, A; Vanhaudenhuyse, A; Heine, L; Charland-Verville, V; Wannez, S; Bodart, O; Laureys, S; Gosseries, O	Resistance to eye opening in patients with disorders of consciousness	JOURNAL OF NEUROLOGY	2018	10.1007/s00415-018-8849-0	http://dx.doi.org/10.1007/s00415-018-8849-0
754	Wang, L; Huang, M; Yue, XL; Jia, WT; Xu, W	The stochastic dynamical behaviors of the gene regulatory circuit in Bacillus subtilis	AIP ADVANCES	2018	10.1063/1.5028293	http://dx.doi.org/10.1063/1.5028293
755	Xiao, J; Xie, QY; Lin, Q; Yu, TY; Yu, RH; Li, YQ	Assessment of Visual Pursuit in Patients With Disorders of Consciousness Based on a Brain-Computer Interface	IEEE TRANSACTIONS ON NEURAL SYSTEMS AND REHABILITATION ENGINEERING	2018	10.1109/TNSRE.2018.2835813	http://dx.doi.org/10.1109/TNSRE.2018.2835813
756	Yu, Y; Wang, DP; Li, H; Liu, YJ; Xiang, Z; Wu, JL; Jing, XL	IPSC-MSC inhibition assessment in Raw 264.7 cells following oxygen and glucose deprivation reveals a distinct function for cardiopulmonary resuscitation	MOLECULAR MEDICINE REPORTS	2018	10.3892/mmr.2018.8864	http://dx.doi.org/10.3892/mmr.2018.8864
757	Liu, J; Xue, XS; Wu, Y; Yang, CH; Li, N; Li, HP	Efficacy and safety of electro-acupuncture treatment in improving the consciousness of patients with traumatic brain injury: study protocol for a randomized controlled trial	TRIALS	2018	10.1186/s13063-018-2687-3	http://dx.doi.org/10.1186/s13063-018-2687-3
758	Rupawala, M; Dehghani, H; Lucas, SJE; Tino, P; Cruse, D	Shining a Light on Awareness: A Review of Functional Near-Infrared Spectroscopy for Prolonged Disorders of Consciousness	FRONTIERS IN NEUROLOGY	2018	10.3389/fneur.2018.00350	http://dx.doi.org/10.3389/fneur.2018.00350
759	Walker, WC; Stromberg, KA; Marwitz, JH; Sima, AP; Agyemang, AA; Graham, KM; Harrison-Felix, C; Hoffman, JM; Brown, AW; Kreutzer, JS; Merchant, R	Predicting Long-Term Global Outcome after Traumatic Brain Injury: Development of a Practical Prognostic Tool Using the Traumatic Brain Injury Model Systems National Database	JOURNAL OF NEUROTRAUMA	2018	10.1089/neu.2017.5359	http://dx.doi.org/10.1089/neu.2017.5359
760	Pan, JH; Xie, QY; Huang, HY; He, YB; Sun, YP; Yu, RH; Li, YQ	Emotion-Related Consciousness Detection in Patients With Disorders of Consciousness Through an EEG-Based BCI System	FRONTIERS IN HUMAN NEUROSCIENCE	2018	10.3389/fnhum.2018.00198	http://dx.doi.org/10.3389/fnhum.2018.00198
761	Kotchoubey, B; Pavlov, YG	A Systematic Review and Meta-Analysis of the Relationship Between Brain Data and the Outcome in Disorders of Consciousness	FRONTIERS IN NEUROLOGY	2018	10.3389/fneur.2018.00315	http://dx.doi.org/10.3389/fneur.2018.00315
762	Schievink, WI; Maya, MM; Moser, FG; Jean-Pierre, S; Nuno, M	Coma A serious complication of spontaneous intracranial hypotension	NEUROLOGY	2018	10.1212/WNL.0000000000005477	http://dx.doi.org/10.1212/WNL.0000000000005477
763	Klingshirn, H; Mittrach, R; Braitmayer, K; Strobl, R; Bender, A; Grill, E; Muller, M	RECAPDOC - a questionnaire for the documentation of rehabilitation care utilization in individuals with disorders of consciousness in long-term care in Germany: development and pretesting	BMC HEALTH SERVICES RESEARCH	2018	10.1186/s12913-018-3153-3	http://dx.doi.org/10.1186/s12913-018-3153-3
764	Curley, WH; Forgacs, PB; Voss, HU; Conte, MM; Schiff, ND	Characterization of EEG signals revealing covert cognition in the injured brain	BRAIN	2018	10.1093/brain/awy070	http://dx.doi.org/10.1093/brain/awy070
765	Koenig, MA; Kaplan, PW	Measuring Depth in Still Water: Electrophysiologic Indicators of Residual Consciousness in the Unresponsive Patient	EPILEPSY CURRENTS	2018
766	Portaccio, E; Morrocchesi, A; Romoli, AM; Hakiki, B; Taglioli, MP; Lippi, E; Di Renzone, M; Grippo, A; Macchi, C	Improvement on the Coma Recovery Scale-Revised During the First Four Weeks of Hospital Stay Predicts Outcome at Discharge in Intensive Rehabilitation After Severe Brain Injury	ARCHIVES OF PHYSICAL MEDICINE AND REHABILITATION	2018	10.1016/j.apmr.2018.01.015	http://dx.doi.org/10.1016/j.apmr.2018.01.015
767	Sattin, D; Leonardi, M; Guido, D	Effects on the diagnosis change and on the disability level for individuals with disorder of consciousness: which predictors?	INTERNATIONAL CLINICAL PSYCHOPHARMACOLOGY	2018	10.1097/YIC.0000000000000214	http://dx.doi.org/10.1097/YIC.0000000000000214
768	Shin, YW; Lee, ST; Kim, TJ; Jun, JS; Chu, K	Bortezomib treatment for severe refractory anti-NMDA receptor encephalitis	ANNALS OF CLINICAL AND TRANSLATIONAL NEUROLOGY	2018	10.1002/acn3.557	http://dx.doi.org/10.1002/acn3.557
769	Tobaldini, E; Toschi-Dias, E; Trimarchi, PD; Brena, N; Comanducci, A; Casarotto, S; Montano, N; Devalle, G	Cardiac autonomic responses to nociceptive stimuli in patients with chronic disorders of consciousness	CLINICAL NEUROPHYSIOLOGY	2018	10.1016/j.clinph.2018.01.068	http://dx.doi.org/10.1016/j.clinph.2018.01.068
770	Wade, DT	Using best interests meetings for people in a prolonged disorder of consciousness to improve clinical and ethical management	JOURNAL OF MEDICAL ETHICS	2018	10.1136/medethics-2017-104244	http://dx.doi.org/10.1136/medethics-2017-104244
771	Zhang, JF; Huang, ZR; Chen, YL; Zhang, J; Ghinda, D; Nikolova, Y; Wu, JS; Xu, JH; Bai, WJ; Mao, Y; Yang, Z; Duncan, N; Qin, PM; Wang, H; Chen, B; Weng, XC; Northoff, G	Breakdown in the temporal and spatial organization of spontaneous brain activity during general anesthesia	HUMAN BRAIN MAPPING	2018	10.1002/hbm.23984	http://dx.doi.org/10.1002/hbm.23984
772	Bianciardi, M; Strong, C; Toschi, N; Edlow, BL; Fischl, B; Brown, EN; Rosen, BR; Wald, LL	A probabilistic template of human mesopontine tegmental nuclei from &ITin vivo&IT 7 T MRI	NEUROIMAGE	2018	10.1016/j.neuroimage.2017.04.070	http://dx.doi.org/10.1016/j.neuroimage.2017.04.070
773	Sun, YX; Wang, JA; Heine, L; Huang, WS; Wang, J; Hu, NT; Hu, XH; Fang, XH; Huang, SP; Laureys, S; Di, HB	Personalized objects can optimize the diagnosis of EMCS in the assessment of functional object use in the CRS-R: a double blind, randomized clinical trial	BMC NEUROLOGY	2018	10.1186/s12883-018-1040-5	http://dx.doi.org/10.1186/s12883-018-1040-5
774	Andreu, P; Dargent, A; Large, A; Meunier-Beillard, N; Vinault, S; Leiva-Rojas, U; Ecarnot, F; Prin, S; Charles, PE; Fournel, I; Rigaud, JP; Quenot, JP	Impact of a stay in the intensive care unit on the preparation of Advance Directives: Descriptive, exploratory, qualitative study	ANAESTHESIA CRITICAL CARE & PAIN MEDICINE	2018	10.1016/j.accpm.2017.05.007	http://dx.doi.org/10.1016/j.accpm.2017.05.007
775	Annen, J; Frasso, G; Crone, JS; Heine, L; Di Perri, C; Martial, C; Cassol, H; Demertzi, A; Naccache, L; Laureys, S	Regional brain volumetry and brain function in severely brain-injured patients	ANNALS OF NEUROLOGY	2018	10.1002/ana.25214	http://dx.doi.org/10.1002/ana.25214
776	Chudy, D; Deletis, V; Almahariq, F; Marcinkovic, P; Skrlin, J; Paradzik, V	Deep brain stimulation for the early treatment of the minimally conscious state and vegetative state: experience in 14 patients	JOURNAL OF NEUROSURGERY	2018
777	Crone, JS; Bio, BJ; Vespa, PM; Lutkenhoff, ES; Monti, MM	Restoration of thalamo-cortical connectivity after brain injury: recovery of consciousness, complex behavior, or passage of time?	JOURNAL OF NEUROSCIENCE RESEARCH	2018	10.1002/jnr.24115	http://dx.doi.org/10.1002/jnr.24115
778	Formisano, R; Contrada, M; Aloisi, M; Buzzi, MG; Cicinelli, P; Della Vedova, C; Laurenza, L; Matteis, M; Spanedda, F; Vinicola, V; Iosa, M	Improvement rate of patients with severe brain injury during post-acute intensive rehabilitation	NEUROLOGICAL SCIENCES	2018	10.1007/s10072-017-3203-3	http://dx.doi.org/10.1007/s10072-017-3203-3
779	La Gattuta, E; Corallo, F; Lo Buono, V; De Salvo, S; Caminiti, F; Rifici, C; Alagna, A; Arcadi, F; Bramanti, A; Marino, S	Techniques of cognitive rehabilitation in patients with disorders of consciousness: a systematic review	NEUROLOGICAL SCIENCES	2018	10.1007/s10072-017-3235-8	http://dx.doi.org/10.1007/s10072-017-3235-8
780	Melotte, E; Maudoux, A; Delhalle, S; Martial, C; Antonopoulos, G; Larroque, SK; Wannez, S; Faymonville, ME; Kaux, JF; Laureys, S; Gosseries, O; Vanhaudenhuyse, A	Is oral feeding compatible with an unresponsive wakefulness syndrome?	JOURNAL OF NEUROLOGY	2018	10.1007/s00415-018-8794-y	http://dx.doi.org/10.1007/s00415-018-8794-y
781	Naccache, L	Minimally conscious state or cortically mediated state?	BRAIN	2018	10.1093/brain/awx324	http://dx.doi.org/10.1093/brain/awx324
782	Slovis, JC; Gupta, N; Li, NY; Kernie, SG; Miles, DK	Assessment of Recovery Following Pediatric Traumatic Brain Injury	PEDIATRIC CRITICAL CARE MEDICINE	2018	10.1097/PCC.0000000000001490	http://dx.doi.org/10.1097/PCC.0000000000001490
783	Torrisi, M; Piccolo, A; De Luca, R; Berenati, M; Olivo, A; Maresca, G; Naro, A; Calabro, RS	Are You There? The Growing Need to Get the Right Diagnosis in Disorder of Consciousness	JOURNAL OF NEUROSCIENCE NURSING	2018	10.1097/JNN.0000000000000354	http://dx.doi.org/10.1097/JNN.0000000000000354
784	Wade, DT	How often is the diagnosis of the permanent vegetative state incorrect? A review of the evidence	EUROPEAN JOURNAL OF NEUROLOGY	2018	10.1111/ene.13572	http://dx.doi.org/10.1111/ene.13572
785	Wu, B; Yang, Y; Zhou, S; Wang, W; Wang, ZZ; Hu, G; He, JH; Wu, XH	Could Arterial Spin Labeling Distinguish Patients in Minimally Conscious State from Patients in Vegetative State?	FRONTIERS IN NEUROLOGY	2018	10.3389/fneur.2018.00110	http://dx.doi.org/10.3389/fneur.2018.00110
786	Bodart, O; Amico, E; Gomez, F; Casali, AG; Wannez, S; Heine, L; Thibaut, A; Annen, J; Boly, M; Casarotto, S; Rosanova, M; Massimini, M; Laureys, S; Gosseries, O	Global structural integrity and effective connectivity in patients with disorders of consciousness	BRAIN STIMULATION	2018	10.1016/j.brs.2017.11.006	http://dx.doi.org/10.1016/j.brs.2017.11.006
787	Kameda, N; Suzuki, M	Caregivers' lived experience in trying to read slight movements in a child with severe brain injury: A phenomenological study	JOURNAL OF CLINICAL NURSING	2018	10.1111/jocn.14255	http://dx.doi.org/10.1111/jocn.14255
788	Kiani, M; Abbasi, M; Ahmadi, M; Salehi, B	Organ Transplantation in Iran; Current State and Challenges with a View on Ethical Consideration	JOURNAL OF CLINICAL MEDICINE	2018	10.3390/jcm7030045	http://dx.doi.org/10.3390/jcm7030045
789	Lesenfants, D; Habbal, D; Chatelle, C; Soddu, A; Laureys, S; Noirhomme, Q	Toward an Attention-Based Diagnostic Tool for Patients With Locked-in Syndrome	CLINICAL EEG AND NEUROSCIENCE	2018	10.1177/1550059416674842	http://dx.doi.org/10.1177/1550059416674842
790	Lomax, A; Woods, DP; Dong, YX; Bouche, F; Rong, Y; Mayer, KS; Zhong, XH; Amasino, RM	An ortholog of CURLY LEAF/ENHANCER OF ZESTE like-1 is required for proper flowering in Brachypodium distachyon	PLANT JOURNAL	2018	10.1111/tpj.13815	http://dx.doi.org/10.1111/tpj.13815
791	Noh, H	No-report Paradigmatic Ascription of the Minimally Conscious State: Neural Signals as a Communicative Means for Operational Diagnostic Criteria	MINDS AND MACHINES	2018	10.1007/s11023-017-9433-6	http://dx.doi.org/10.1007/s11023-017-9433-6
792	Sebastiano, DR; Visani, E; Panzica, F; Sattin, D; Bersano, A; Nigri, A; Ferraro, S; Parati, E; Leonardi, M; Franceschetti, S	Sleep patterns associated with the severity of impairment in a large cohort of patients with chronic disorders of consciousness	CLINICAL NEUROPHYSIOLOGY	2018	10.1016/j.clinph.2017.12.012	http://dx.doi.org/10.1016/j.clinph.2017.12.012
793	Stenberg, J; Godbolt, AK; Moller, MC	THE VALUE OF INCORPORATING PERSONALLY RELEVANT STIMULI INTO CONSCIOUSNESS ASSESSMENT WITH THE COMA RECOVERY SCALE - REVISED: A PILOT STUDY	JOURNAL OF REHABILITATION MEDICINE	2018	10.2340/16501977-2309	http://dx.doi.org/10.2340/16501977-2309
794	Huang, ZR; Liu, XL; Mashour, GA; Hudetz, AG	Timescales of Intrinsic BOLD Signal Dynamics and Functional Connectivity in Pharmacologic and Neuropathologic States of Unconsciousness	JOURNAL OF NEUROSCIENCE	2018	10.1523/JNEUROSCI.2545-17.2018	http://dx.doi.org/10.1523/JNEUROSCI.2545-17.2018
795	Span-Sluyter, CAMFH; Lavrijsen, JCM; van Leeuwen, E; Koopmans, RTCM	Moral dilemmas and conflicts concerning patients in a vegetative state/unresponsive wakefulness syndrome: shared or non-shared decision making? A qualitative study of the professional perspective in two moral case deliberations	BMC MEDICAL ETHICS	2018	10.1186/s12910-018-0247-8	http://dx.doi.org/10.1186/s12910-018-0247-8
796	Juel, BE; Romundstad, L; Kolstad, F; Storm, JF; Larsson, PG	Distinguishing Anesthetized from Awake State in Patients: A New Approach Using One Second Segments of Raw EEG	FRONTIERS IN HUMAN NEUROSCIENCE	2018	10.3389/fnhum.2018.00040	http://dx.doi.org/10.3389/fnhum.2018.00040
797	Pistoia, F; Mattiacci, G; Sara, M; Padua, L; Macchi, C; Sacco, S	Development of the Italian Version of the Near-Death Experience Scale	FRONTIERS IN HUMAN NEUROSCIENCE	2018	10.3389/fnhum.2018.00045	http://dx.doi.org/10.3389/fnhum.2018.00045
798	Naro, A; Chillura, A; Portaro, S; Bramanti, A; De Luca, R; Bramanti, P; Calabro, RS	Novel Approaches to the Diagnosis of Chronic Disorders of Consciousness: Detecting Peripersonal Space by Using Ultrasonics	FRONTIERS IN NEUROLOGY	2018	10.3389/fneur.2018.00047	http://dx.doi.org/10.3389/fneur.2018.00047
799	Chen, FM; Wang, K; Gao, L; Yao, XD	Lumboperitoneal shunts for the treatment of post-traumatic hydrocephalus	ASIAN PACIFIC JOURNAL OF TROPICAL MEDICINE	2018	10.4103/1995-7645.225026	http://dx.doi.org/10.4103/1995-7645.225026
800	Olbrecht, VA; Jiang, YF; Viola, L; Walter, CM; Liu, HL; Kurth, CD	Characterization of the functional near-infrared spectroscopy response to nociception in a pediatric population	PEDIATRIC ANESTHESIA	2018	10.1111/pan.13301	http://dx.doi.org/10.1111/pan.13301
801	Tan, XF; Gao, J; Zhou, Z; Wei, RL; Gong, T; Wu, YQ; Liu, KH; He, FP; Wang, JY; Li, JQ; Zhang, XT; Pan, G; Luo, BY	Spontaneous Recovery from Unresponsive Wakefulness Syndrome to a Minimally Conscious State: Early Structural Changes Revealed by 7-T Magnetic Resonance Imaging	FRONTIERS IN NEUROLOGY	2018	10.3389/fneur.2017.00741	http://dx.doi.org/10.3389/fneur.2017.00741
802	Badell, ML; Rimawi, BH; Rao, AK; Jamieson, DJ; Rasmussen, S; Meaney-Delman, D	Botulism During Pregnancy and the Postpartum Period: A Systematic Review	CLINICAL INFECTIOUS DISEASES	2018	10.1093/cid/cix813	http://dx.doi.org/10.1093/cid/cix813
803	Yang, A; Xiao, XH; Liu, ZH; Wan, ZL; Wang, ZY	A Multimodal Magnetic Resonance Imaging Study of Recovery of Consciousness in Severe Traumatic Brain Injury: Preliminary Results	JOURNAL OF NEUROTRAUMA	2018	10.1089/neu.2017.5335	http://dx.doi.org/10.1089/neu.2017.5335
804	Campanini, I; Mastrangelo, S; Bargellini, A; Bassoli, A; Bosi, G; Lombardi, F; Tolomelli, S; Lusuardi, M; Merlo, A	Feasibility and predictive performance of the Hendrich Fall Risk Model II in a rehabilitation department: a prospective study	BMC HEALTH SERVICES RESEARCH	2018	10.1186/s12913-017-2815-x	http://dx.doi.org/10.1186/s12913-017-2815-x
805	Wielek, T; Lechinger, J; Wislowska, M; Blume, C; Ott, P; Wegenkittl, S; del Giudice, R; Heib, DPJ; Mayer, HA; Laureys, S; Pichler, G; Schabus, M	Sleep in patients with disorders of consciousness characterized by means of machine learning	PLOS ONE	2018	10.1371/journal.pone.0190458	http://dx.doi.org/10.1371/journal.pone.0190458
806	Aidinoff, E; Groswasser, Z; Bierman, U; Gelernter, I; Catz, A; Gur-Pollack, R	Vegetative state outcomes improved over the last two decades	BRAIN INJURY	2018	10.1080/02699052.2017.1418535	http://dx.doi.org/10.1080/02699052.2017.1418535
807	Alfadhel, M; Nashabat, M; Alrifai, MT; Alshaalan, H; Al Mutairi, F; Al-Shahrani, SA; Plecko, B; Almass, R; Alsagob, M; Almutairi, FB; Al-Rumayyan, A; Al-Twaijri, W; Al-Owain, M; Taylor, RW; Kaya, N	Further delineation of the phenotypic spectrum of ISCA2 defect: A report of ten new cases	EUROPEAN JOURNAL OF PAEDIATRIC NEUROLOGY	2018	10.1016/j.ejpn.2017.10.003	http://dx.doi.org/10.1016/j.ejpn.2017.10.003
808	Bagnato, S; Andriolo, M; Boccagni, C; Sant'Angelo, A; D'Ippolito, ME; Galardi, G	Dissociation of cerebrospinal fluid amyloid- and tau levels in patients with prolonged posttraumatic disorders of consciousness	BRAIN INJURY	2018	10.1080/02699052.2018.1479042	http://dx.doi.org/10.1080/02699052.2018.1479042
809	Bai, Y; Xia, XY; Wang, Y; Guo, YK; Yang, Y; He, JH; Li, XL	Fronto-parietal coherence response to tDCS modulation in patients with disorders of consciousness	INTERNATIONAL JOURNAL OF NEUROSCIENCE	2018	10.1080/00207454.2017.1403440	http://dx.doi.org/10.1080/00207454.2017.1403440
810	Bao, WX; He, FP; Gao, J; Meng, FX; Zou, H; Luo, BY	Alpha-1-antitrypsin: a novel predictor for long-term recovery of chronic disorder of consciousness	EXPERT REVIEW OF MOLECULAR DIAGNOSTICS	2018	10.1080/14737159.2018.1438192	http://dx.doi.org/10.1080/14737159.2018.1438192
811	Bao, WX; He, FP; Yu, LH; Gao, J; Meng, FX; Ding, YH; Zou, H; Luo, BY	Complement cascade on severe traumatic brain injury patients at the chronic unconscious stage: implication for pathogenesis	EXPERT REVIEW OF MOLECULAR DIAGNOSTICS	2018	10.1080/14737159.2018.1471985	http://dx.doi.org/10.1080/14737159.2018.1471985
812	Binder, M; Gorska, U; Wojcik-Krzemien, A; Gociewicz, K	A validation of the Polish version of the Coma Recovery Scale-Revised (CRSR)	BRAIN INJURY	2018	10.1080/02699052.2017.1406991	http://dx.doi.org/10.1080/02699052.2017.1406991
813	Cavalli, L; Briscese, L; Cavalli, T; Andre, P; Carboncini, MC	Role of Acupuncture in the Management of Severe Acquired Brain Injuries (sABIs)	EVIDENCE-BASED COMPLEMENTARY AND ALTERNATIVE MEDICINE	2018	10.1155/2018/8107508	http://dx.doi.org/10.1155/2018/8107508
814	Cortes, N; Andrade, V; Maccioni, RB	Behavioral and Neuropsychiatric Disorders in Alzheimer's Disease	JOURNAL OF ALZHEIMERS DISEASE	2018	10.3233/JAD-180005	http://dx.doi.org/10.3233/JAD-180005
815	Cui, Y; Song, M; Lipnicki, DM; Yang, Y; Ye, CY; Fan, LZ; Sui, J; Jiang, TZ; He, JH	Subdivisions of the posteromedial cortex in disorders of consciousness	NEUROIMAGE-CLINICAL	2018	10.1016/j.nicl.2018.07.025	http://dx.doi.org/10.1016/j.nicl.2018.07.025
816	Cuvertino-Santoni, J; Olate, E; Pena, I; Montenegro, G	Micropropagation of peatland Bryophytes from Tierra del Fuego	CRYPTOGAMIE BRYOLOGIE	2018	10.7872/cryb/v39.iss1.2018.93	http://dx.doi.org/10.7872/cryb/v39.iss1.2018.93
817	Dhamapurkar, SK; Wilson, BA; Rose, A; Florschutz, G; Watson, P; Shiel, A	Does a regular Wessex Head Injury Matrix assessment identify early signs of infections in people with Prolonged Disorders of Consciousness?	BRAIN INJURY	2018	10.1080/02699052.2018.1484165	http://dx.doi.org/10.1080/02699052.2018.1484165
818	Di Perri, C; Amico, E; Heine, L; Annen, J; Martial, C; Larroque, SK; Soddu, A; Marinazzo, D; Laureys, S	Multifaceted brain networks reconfiguration in disorders of consciousness uncovered by co-activation patterns	HUMAN BRAIN MAPPING	2018	10.1002/hbm.23826	http://dx.doi.org/10.1002/hbm.23826
819	Faugeras, F; Rohaut, B; Valente, M; Sitt, J; Demeret, S; Bolgert, F; Weiss, N; Grinea, A; Marois, C; Quirins, M; Demertzi, A; Raimondo, F; Galanaud, D; Habert, MO; Engemann, D; Puybasset, L; Naccache, L	Survival and consciousness recovery are better in the minimally conscious state than in the vegetative state	BRAIN INJURY	2018	10.1080/02699052.2017.1364421	http://dx.doi.org/10.1080/02699052.2017.1364421
820	Fins, JJ	Mosaic Decisionmaking and Reemergent Agency after Severe Brain Injury	CAMBRIDGE QUARTERLY OF HEALTHCARE ETHICS	2018	10.1017/S0963180117000329	http://dx.doi.org/10.1017/S0963180117000329
821	Grimm, T; Kreutz, G	Music interventions in disorders of consciousness (DOC) - a systematic review	BRAIN INJURY	2018	10.1080/02699052.2018.1451657	http://dx.doi.org/10.1080/02699052.2018.1451657
822	He, FP; Wu, M; Meng, FX; Hu, YF; Gao, J; Chen, ZQ; Bao, WX; Liu, KH; Luo, BY; Pan, G	Effects of 20Hz Repetitive Transcranial Magnetic Stimulation on Disorders of Consciousness: A Resting-State Electroencephalography Study	NEURAL PLASTICITY	2018	10.1155/2018/5036184	http://dx.doi.org/10.1155/2018/5036184
823	Ibanez-Molina, AJ; Iglesias-Parro, S	A Comparison between Theoretical and Experimental Measures of Consciousness as Integrated Information in an Anatomically Based Network of Coupled Oscillators	COMPLEXITY	2018	10.1155/2018/6101586	http://dx.doi.org/10.1155/2018/6101586
824	Kao, HSR; Lam, SPW; Kao, TT	Chinese calligraphy handwriting (CCH): a case of rehabilitative awakening of a coma patient after stroke	NEUROPSYCHIATRIC DISEASE AND TREATMENT	2018	10.2147/NDT.S147753	http://dx.doi.org/10.2147/NDT.S147753
825	Kempny, AM; James, L; Yelden, K; Duport, S; Farmer, SF; Playford, ED; Leff, AP	Patients with a severe prolonged Disorder of Consciousness can show classical EEG responses to their own name compared with others' names	NEUROIMAGE-CLINICAL	2018	10.1016/j.nicl.2018.04.027	http://dx.doi.org/10.1016/j.nicl.2018.04.027
826	Machado, C; Estevez, M; Rodriguez-Rojas, R	Zolpidem efficacy and safety in disorders of consciousness	BRAIN INJURY	2018	10.1080/02699052.2018.1429664	http://dx.doi.org/10.1080/02699052.2018.1429664
827	Maldonato, MN; Sperandeo, R; Dell'Orco, S; Iennaco, D; Cerroni, F; Romano, P; Salerno, M; Maltese, A; Roccella, M; Parisi, L; Tripi, G; Moscatelli, F; Sessa, F; Monica, S; Cibelli, G; Messina, G; Monda, M; Chieffi, S; Villano, I; Monda, V; Messina, A; Ruberto, M; Marsala, G; Valenzano, A; Marotta, R	MIND, BRAIN AND ALTERED STATES OF CONSCIOUSNESS	ACTA MEDICA MEDITERRANEA	2018	10.19193/0393-6384_2018_2_56	http://dx.doi.org/10.19193/0393-6384_2018_2_56
828	Moriya, M; Sakatani, K	Relation Between Asymmetry of Prefrontal Activity and Autonomic Nervous System in Post-stroke Patients with a Disorder of Consciousness	OXYGEN TRANSPORT TO TISSUE XL	2018	10.1007/978-3-319-91287-5_9	http://dx.doi.org/10.1007/978-3-319-91287-5_9
829	Mortensen, KN; Gjedde, A; Thompson, GJ; Herman, P; Paret, MJ; Rothman, DL; Kupers, R; Ptito, M; Stender, J; Laureys, S; Riedl, V; Alkire, MT; Hyder, F	Impact of Global Mean Normalization on Regional Glucose Metabolism in the Human Brain	NEURAL PLASTICITY	2018	10.1155/2018/6120925	http://dx.doi.org/10.1155/2018/6120925
830	Portaccio, E; Morrocchesi, A; Romoli, AM; Hakiki, B; Taglioli, MP; Lippi, E; Di Renzone, M; Grippo, A; Macchi, C	Score on Coma Recovery Scale-Revised at admission predicts outcome at discharge in intensive rehabilitation after severe brain injury	BRAIN INJURY	2018	10.1080/02699052.2018.1440420	http://dx.doi.org/10.1080/02699052.2018.1440420
831	Rahmanian, A; Masoudi, MS; Ghaffarpasand, F; Ashraf, MH; Alibai, E	Outcome of Microsurgical Revascularization in Patients with Moyamoya Disease: First Report from the Iranian Population	TURKISH NEUROSURGERY	2018	10.5137/1019-5149.JTN.20480-17.0	http://dx.doi.org/10.5137/1019-5149.JTN.20480-17.0
832	Scheinin, H; Alkire, EC; Scheinin, A; Alkire, MT; Kantonen, O; Langsjo, J	Using Positron Emission Tomography in Revealing the Mystery of General Anesthesia: Study Design Challenges and Opportunities	CHEMICAL AND BIOCHEMICAL APPROACHES FOR THE STUDY OF ANESTHETIC FUNCTION, PT B	2018	10.1016/bs.mie.2018.01.025	http://dx.doi.org/10.1016/bs.mie.2018.01.025
833	Shaklai, S; Peretz Fish, R; Simantov, M; Groswasser, Z	Prognostic factors in childhood-acquired brain injury	BRAIN INJURY	2018	10.1080/02699052.2018.1431843	http://dx.doi.org/10.1080/02699052.2018.1431843
834	Shang, F; Xu, YQ; Wang, N; Cheng, WT; Chen, WJ; Duan, WR	Diagnosis and treatment of severe neurosurgical patients with pyogenic ventriculitis caused by gram-negative bacteria	NEUROLOGICAL SCIENCES	2018	10.1007/s10072-017-3146-8	http://dx.doi.org/10.1007/s10072-017-3146-8
835	Sinden, R; Wilson, BA; Rose, A; Mistry, N	Akinetic mutism and the story of David	NEUROPSYCHOLOGICAL REHABILITATION	2018	10.1080/09602011.2017.1281147	http://dx.doi.org/10.1080/09602011.2017.1281147
836	Stokes, V; Gunn, S; Schouwenaars, K; Badwan, D	Neurobehavioural assessment and diagnosis in disorders of consciousness: a preliminary study of the Sensory Tool to Assess Responsiveness (STAR)	NEUROPSYCHOLOGICAL REHABILITATION	2018	10.1080/09602011.2016.1214604	http://dx.doi.org/10.1080/09602011.2016.1214604
837	Sullivan, EG; Guernon, A; Blabas, B; Herrold, AA; Pape, TLB	Familiar auditory sensory training in chronic traumatic brain injury: a case study	DISABILITY AND REHABILITATION	2018	10.1080/09638288.2016.1277403	http://dx.doi.org/10.1080/09638288.2016.1277403
838	Thibaut, A; Wannez, S; Deltombe, T; Martens, G; Laureys, S; Chatelle, C	Physical therapy in patients with disorders of consciousness: Impact on spasticity and muscle contracture	NEUROREHABILITATION	2018	10.3233/NRE-172229	http://dx.doi.org/10.3233/NRE-172229
839	van den Brink, RL; Nieuwenhuis, S; van Boxtel, GJM; van Luijtelaar, G; Eilander, HJ; Wijnen, VJM	Task-free spectral EEG dynamics track and predict patient recovery from severe acquired brain injury	NEUROIMAGE-CLINICAL	2018	10.1016/j.nicl.2017.10.003	http://dx.doi.org/10.1016/j.nicl.2017.10.003
840	Wu, BT; Wen, AY; Xu, XB; Zuo, C; Shan, BC; Li, L	Thrombin-activatable fibrinolysis inhibitor (TAFI) is a potential biomarker for cerebral hemorrhage patients	INTERNATIONAL JOURNAL OF CLINICAL AND EXPERIMENTAL MEDICINE	2018
841	Yelden, K; Duport, S; James, LM; Kempny, A; Farmer, SF; Leff, AP; Playford, ED	Late recovery of awareness in prolonged disorders of consciousness - a cross-sectional cohort study	DISABILITY AND REHABILITATION	2018	10.1080/09638288.2017.1339209	http://dx.doi.org/10.1080/09638288.2017.1339209
842	Zhang, Y; Song, WQ	Transcranial direct current stimulation in disorders of consciousness: a review	INTERNATIONAL JOURNAL OF NEUROSCIENCE	2018	10.1080/00207454.2017.1381094	http://dx.doi.org/10.1080/00207454.2017.1381094
843	Zhang, YJ; Yang, Y; Si, JN; Xia, XY; He, JH; Jiang, TZ	Influence of inter-stimulus interval of spinal cord stimulation in patients with disorders of consciousness: A preliminary functional near-infrared spectroscopy study	NEUROIMAGE-CLINICAL	2018	10.1016/j.nicl.2017.09.017	http://dx.doi.org/10.1016/j.nicl.2017.09.017
844	Zucchella, C; Di Santis, M; Ciccone, B; Pelella, M; Scappaticci, M; Badalassi, G; Lavezzi, S; Bartolo, M	Is telemonitoring useful for supporting persons with consciousness disorders and caregivers? A preliminary observational study in a real-life population	JOURNAL OF TELEMEDICINE AND TELECARE	2018	10.1177/1357633X16673273	http://dx.doi.org/10.1177/1357633X16673273
845	Farisco, M; Evers, K	The ethical relevance of the unconscious	PHILOSOPHY ETHICS AND HUMANITIES IN MEDICINE	2017	10.1186/s13010-017-0053-9	http://dx.doi.org/10.1186/s13010-017-0053-9
846	Bodien, YG; Giacino, JT; Edlow, BL	Functional MRI Motor imagery Tasks to Detect Command Following in Traumatic Disorders of Consciousness	FRONTIERS IN NEUROLOGY	2017	10.3389/fneur.2017.00688	http://dx.doi.org/10.3389/fneur.2017.00688
847	Bayne, T; Hohwy, J; Owen, AM	Reforming the taxonomy in disorders of consciousness	ANNALS OF NEUROLOGY	2017	10.1002/ana.25088	http://dx.doi.org/10.1002/ana.25088
848	Cronberg, T	Neuroprognostication of Cardiac Arrest Patients: Outcomes of Importance	SEMINARS IN RESPIRATORY AND CRITICAL CARE MEDICINE	2017	10.1055/s-0037-1607988	http://dx.doi.org/10.1055/s-0037-1607988
849	Fins, JJ	MY TIME IN MEDICINE	PERSPECTIVES IN BIOLOGY AND MEDICINE	2017	10.1353/pbm.2017.0016	http://dx.doi.org/10.1353/pbm.2017.0016
850	Kondziella, D; Fisher, PM; Larsen, VA; Hauerberg, J; Fabricius, M; Moller, K; Knudsen, GM	Functional MRI for Assessment of the Default Mode Network in Acute Brain Injury	NEUROCRITICAL CARE	2017	10.1007/s12028-017-0407-6	http://dx.doi.org/10.1007/s12028-017-0407-6
851	Liu, Z; Zhang, SM; Wang, SS; Chen, QZ	Management of Blood Blistere-Like Aneurysms of the Internal Carotid Artery: Lessons Learned from Direct Clipping in 22 Cases	WORLD NEUROSURGERY	2017	10.1016/j.wneu.2017.09.080	http://dx.doi.org/10.1016/j.wneu.2017.09.080
852	Martens, G; Laureys, S; Thibaut, A	Spasticity Management in Disorders of Consciousness	BRAIN SCIENCES	2017	10.3390/brainsci7120162	http://dx.doi.org/10.3390/brainsci7120162
853	Panocchia, N; Tonnara, G; Minacori, R; Sacchini, D; Bossola, M; Tazza, L; Gambaro, G; Spagnolo, AG	Survey on advance care planning of Italian outpatients on chronic haemodialysis	BMJ SUPPORTIVE & PALLIATIVE CARE	2017	10.1136/bmjspcare-2017-001322	http://dx.doi.org/10.1136/bmjspcare-2017-001322
854	Schnakers, C; Monti, MM	Disorders of consciousness after severe brain injury: therapeutic options	CURRENT OPINION IN NEUROLOGY	2017	10.1097/WCO.0000000000000495	http://dx.doi.org/10.1097/WCO.0000000000000495
855	Smith, M	Refractory Intracranial Hypertension: The Role of Decompressive Craniectomy	ANESTHESIA AND ANALGESIA	2017	10.1213/ANE.0000000000002399	http://dx.doi.org/10.1213/ANE.0000000000002399
856	Srihawan, C; Habib, O; Salazar, L; Hasbun, R	Healthcare-Associated Meningitis or Ventriculitis in Older Adults	JOURNAL OF THE AMERICAN GERIATRICS SOCIETY	2017	10.1111/jgs.15099	http://dx.doi.org/10.1111/jgs.15099
857	Surget, G; Le Lann, K; Delebecq, G; Kervarec, N; Donval, A; Poullaouec, MA; Bihannic, I; Poupart, N; Stiger-Pouvreau, V	Seasonal phenology and metabolomics of the introduced red macroalga Gracilaria vermiculophylla, monitored in the Bay of Brest (France)	JOURNAL OF APPLIED PHYCOLOGY	2017	10.1007/s10811-017-1060-3	http://dx.doi.org/10.1007/s10811-017-1060-3
858	Zheng, FX; Lin, ZD; Ye, XY; Shi, XL	Unusual brain images of a boy with adolescent cerebral X-linked adrenoleukodystrophy presenting with exhibitionism: A CARE-compliant case report	MEDICINE	2017	10.1097/MD.0000000000009481	http://dx.doi.org/10.1097/MD.0000000000009481
859	Zhou, XR; Chen, JF; Wang, CD; Wu, LL	Anti-inflammatory effects of Simvastatin in patients with acute intracerebral hemorrhage in an intensive care unit	EXPERIMENTAL AND THERAPEUTIC MEDICINE	2017	10.3892/etm.2017.5309	http://dx.doi.org/10.3892/etm.2017.5309
860	Zhang, Y; Song, WQ; Du, JB; Huo, S; Shan, GX; Li, R	Transcranial Direct Current Stimulation in Patients with Prolonged Disorders of Consciousness: Combined Behavioral and event-related Potential Evidence	FRONTIERS IN NEUROLOGY	2017	10.3389/fneur.2017.00620	http://dx.doi.org/10.3389/fneur.2017.00620
861	Hauger, SL; Olafsen, K; Schnakers, C; Andelic, N; Nilsen, KB; Helseth, E; Funderud, I; Andersson, S; Schanke, AK; Lovstad, M	Cognitive Event-Related Potentials during the Sub-Acute Phase of Severe Traumatic Brain Injury and Their Relationship to Outcome	JOURNAL OF NEUROTRAUMA	2017	10.1089/neu.2017.5062	http://dx.doi.org/10.1089/neu.2017.5062
862	Storm, JF; Boly, M; Casali, AG; Massimini, M; Olcese, U; Pennartz, CMA; Wilke, M	Consciousness Regained: Disentangling Mechanisms, Brain Systems, and Behavioral Responses	JOURNAL OF NEUROSCIENCE	2017	10.1523/JNEUROSCI.1838-17.2017	http://dx.doi.org/10.1523/JNEUROSCI.1838-17.2017
863	Mancuso, M; Abbruzzese, L; Canova, S; Landi, G; Rossi, S; Santarnecchi, E	Transcranial Random Noise Stimulation Does Not Improve Behavioral and Neurophysiological Measures in Patients with Subacute Vegetative-Unresponsive Wakefulness State (VS-UWS)	FRONTIERS IN HUMAN NEUROSCIENCE	2017	10.3389/fnhum.2017.00524	http://dx.doi.org/10.3389/fnhum.2017.00524
864	Tushaus, L; Omlin, X; Tuura, RO; Federspiel, A; Luechinger, R; Staempfli, P; Koenig, T; Achermann, P	In human non-REM sleep, more slow-wave activity leads to less blood flow in the prefrontal cortex	SCIENTIFIC REPORTS	2017	10.1038/s41598-017-12890-7	http://dx.doi.org/10.1038/s41598-017-12890-7
865	Clarencon, F; Bardinet, E; Martinerie, J; Pelbarg, V; Champfleur, NMD; Gupta, R; Tollard, E; Soto-Ares, G; Ibarrola, D; Schmitt, E; Tourdias, T; Degos, V; Yelnik, J; Dormont, D; Puybasset, L; Galanaud, D	Lesions in deep gray nuclei after severe traumatic brain injury predict neurologic outcome	PLOS ONE	2017	10.1371/journal.pone.0186641	http://dx.doi.org/10.1371/journal.pone.0186641
866	Ajdari, A; Boyle, LN; Kannan, N; Rowhani-Rahbar, A; Wang, J; Mink, R; Ries, B; Wainwright, M; Groner, JI; Bell, MJ; Giza, C; Zatzick, DF; Ellenbogen, RG; Mitchell, PH; Rivara, FP; Vavilala, MS	Examining Emergency Department Treatment Processes in Severe Pediatric Traumatic Brain Injury	JOURNAL FOR HEALTHCARE QUALITY	2017	10.1097/JHQ.0000000000000052	http://dx.doi.org/10.1097/JHQ.0000000000000052
867	Iotzov, I; Fidali, BC; Petroni, A; Conte, MM; Schiff, ND; Parra, LC	Divergent neural responses to narrative speech in disorders of consciousness	ANNALS OF CLINICAL AND TRANSLATIONAL NEUROLOGY	2017	10.1002/acn3.470	http://dx.doi.org/10.1002/acn3.470
868	Sato, M; Sugimoto, M; Yamaguchi, K; Kawaguchi, T	Evaluation of nursing interventions using minimally invasive assessments methods for patients in a persistent vegetative state	PSYCHOGERIATRICS	2017	10.1111/psyg.12265	http://dx.doi.org/10.1111/psyg.12265
869	Vanhoecke, J; Hariz, M	Deep brain stimulation for disorders of consciousness: Systematic review of cases and ethics	BRAIN STIMULATION	2017	10.1016/j.brs.2017.08.006	http://dx.doi.org/10.1016/j.brs.2017.08.006
870	Wang, XY; Wu, HY; Lu, HT; Huang, TT; Zhang, H; Zhang, T	Assessment of mismatch negativity and P300 response in patients with disorders of consciousness	EUROPEAN REVIEW FOR MEDICAL AND PHARMACOLOGICAL SCIENCES	2017
871	Cretin, E; Pazart, L; Rousseau, MC; Noe, A; Decavel, P; Chassagne, A; Godard-Marceau, A; Trimaille, H; Mathieu-Nicot, F; Beaussant, Y; Gabriel, D; Daneault, S; Aubry, R	Exploring the perceptions of physicians, caregivers and families towards artificial nutrition and hydration for people in permanent vegetative state: How can a photo-elicitation method help?	PLOS ONE	2017	10.1371/journal.pone.0186776	http://dx.doi.org/10.1371/journal.pone.0186776
872	Xia, XY; Liu, Y; Bai, Y; Liu, ZY; Yang, Y; Guo, YK; Xu, RX; Gao, XR; Li, XL; He, JH	Long-lasting repetitive transcranial magnetic stimulation modulates electroencephalography oscillation in patients with disorders of consciousness	NEUROREPORT	2017	10.1097/WNR.0000000000000886	http://dx.doi.org/10.1097/WNR.0000000000000886
873	Bedini, G; Bersano, A; D'Incerti, L; Marotta, G; Rosazza, C; Sebastiano, DR; Franceschetti, S; Sattin, D; Leonardi, M; Nigri, A; Ferraro, S; Parati, EA	Period3 gene in disorder of consciousness: The role of neuroimaging in understanding the relationship between genotype and sleep. A brief communication	JOURNAL OF THE NEUROLOGICAL SCIENCES	2017	10.1016/j.jns.2017.08.3253	http://dx.doi.org/10.1016/j.jns.2017.08.3253
874	Liu, CC; Hajra, SG; Cheung, TPL; Song, XW; D'Arcy, RCN	Spontaneous Blinks Activate the Precuneus: Characterizing Blink-Related Oscillations Using Magnetoencephalography	FRONTIERS IN HUMAN NEUROSCIENCE	2017	10.3389/fnhum.2017.00489	http://dx.doi.org/10.3389/fnhum.2017.00489
875	Boly, M; Massimini, M; Tsuchiya, N; Postle, BR; Koch, C; Tononi, G	Are the Neural Correlates of Consciousness in the Front or in the Back of the Cerebral Cortex? Clinical and Neuroimaging Evidence	JOURNAL OF NEUROSCIENCE	2017	10.1523/JNEUROSCI.3218-16.2017	http://dx.doi.org/10.1523/JNEUROSCI.3218-16.2017
876	Abdalmalak, A; Milej, D; Norton, L; Debicki, DB; Gofton, T; Diop, M; Owen, AM; Lawrence, KS	Single-session communication with a locked-in patient by functional near-infrared spectroscopy	NEUROPHOTONICS	2017	10.1117/1.NPh.4.4.040501	http://dx.doi.org/10.1117/1.NPh.4.4.040501
877	Bodien, YG; Chatelle, C; Edlow, BL	Functional Networks in Disorders of Consciousness	SEMINARS IN NEUROLOGY	2017	10.1055/s-0037-1607310	http://dx.doi.org/10.1055/s-0037-1607310
878	Hollwey, E; Out, S; Watson, MR; Heidmann, I; Meyer, P	TET3-mediated demethylation in tomato activates expression of a CETS gene that stimulates vegetative growth	PLANT DIRECT	2017	10.1002/pld3.22	http://dx.doi.org/10.1002/pld3.22
879	Ishaque, M; Manning, JH; Woolsey, MD; Franklin, CG; Tullis, EW; Beckmann, CF; Fox, PT	Functional Integrity in Children With Anoxic Brain Injury From Drowning	HUMAN BRAIN MAPPING	2017	10.1002/hbm.23745	http://dx.doi.org/10.1002/hbm.23745
880	Jas, M; Engemann, DA; Bekhti, Y; Raimondo, F; Gramfort, A	Autoreject: Automated artifact rejection for MEG and EEG data	NEUROIMAGE	2017	10.1016/j.neuroimage.2017.06.030	http://dx.doi.org/10.1016/j.neuroimage.2017.06.030
881	Kreitmair, KV; Kruse, KE	Practical Implications of the Minimally Conscious State Diagnosis in Adults	CAMBRIDGE QUARTERLY OF HEALTHCARE ETHICS	2017	10.1017/S0963180117000135	http://dx.doi.org/10.1017/S0963180117000135
882	Li, X; Xia, XS; Wang, PL; Zhang, ST; Liu, M; Wang, L	Needs and rights awareness of stroke survivors and caregivers: a cross-sectional, single-centre questionnaire survey	BMJ OPEN	2017	10.1136/bmjopen-2016-013210	http://dx.doi.org/10.1136/bmjopen-2016-013210
883	Nigri, A; Catricala, E; Ferraro, S; Bruzzone, MG; D'Incerti, L; Sattin, D; Sebastiano, DR; Franceschetti, S; Marotta, G; Benti, R; Leonardi, M; Cappa, SF	The neural correlates of lexical processing in disorders of consciousness	BRAIN IMAGING AND BEHAVIOR	2017	10.1007/s11682-016-9613-7	http://dx.doi.org/10.1007/s11682-016-9613-7
884	Owen, AM	Functional Neuroimaging After Severe Anoxic Brain Injury in Children May Reveal Preserved, Yet Covert, Cognitive Function	HUMAN BRAIN MAPPING	2017	10.1002/hbm.23760	http://dx.doi.org/10.1002/hbm.23760
885	Pavlov, YG; Gais, S; Mueller, F; Schonauer, M; Schapers, B; Born, J; Kotchoubey, B	Night sleep in patients with vegetative state	JOURNAL OF SLEEP RESEARCH	2017	10.1111/jsr.12524	http://dx.doi.org/10.1111/jsr.12524
886	Raimondo, F; Rohaut, B; Demertzi, A; Valente, M; Engemann, DA; Salti, M; Slezak, DF; Naccache, L; Sitt, JD	Brain-heart interactions reveal consciousness in noncommunicating patients	ANNALS OF NEUROLOGY	2017	10.1002/ana.25045	http://dx.doi.org/10.1002/ana.25045
887	Sequeira, ALS; Lewis, A	Ethical and Legal Considerations in the Management of an Unbefriended Patient in a Vegetative State	NEUROCRITICAL CARE	2017	10.1007/s12028-017-0405-8	http://dx.doi.org/10.1007/s12028-017-0405-8
888	Shah, SA; Mohamadpour, M; Askin, G; Nakase-Richardson, R; Stokic, DS; Sherer, M; Yablon, SA; Schiff, ND	Focal Electroencephalographic Changes Index Post-Traumatic Confusion and Outcome	JOURNAL OF NEUROTRAUMA	2017	10.1089/neu.2016.4911	http://dx.doi.org/10.1089/neu.2016.4911
889	Soeterik, SM; Connolly, S; Playford, ED; Duport, S; Riazi, A	The psychological impact of prolonged disorders of consciousness on caregivers: a systematic review of quantitative studies	CLINICAL REHABILITATION	2017	10.1177/0269215517695372	http://dx.doi.org/10.1177/0269215517695372
890	Vink, P; Lucas, C; Maaskant, JM; van Erp, WS; Lindeboom, R; Vermeulen, H	Clinimetric properties of the Nociception Coma Scale (-Revised): A systematic review	EUROPEAN JOURNAL OF PAIN	2017	10.1002/ejp.1063	http://dx.doi.org/10.1002/ejp.1063
891	Wu, KP; Chen, Y; Yan, CH; Huang, ZJ; Wang, DM; Gui, PG; Bao, J	Effects of percutaneous endoscopic gastrostomy on survival of patients in a persistent vegetative state after stroke	JOURNAL OF CLINICAL NURSING	2017	10.1111/jocn.13672	http://dx.doi.org/10.1111/jocn.13672
892	Xiao, GZ; Xie, QY; He, YB; Wang, ZW; Yan, C; Jiang, ML; Ni, XX; Wang, QX; Min, MR; Guo, YQ; Qiu, XW; Yu, RH	Comparing the measured basal metabolic rates in patients with chronic disorders of consciousness to the estimated basal metabolic rate calculated from common predictive equations	CLINICAL NUTRITION	2017	10.1016/j.clnu.2016.09.011	http://dx.doi.org/10.1016/j.clnu.2016.09.011
893	Kleffner, I; Eichler, S; Ruck, T; Schungel, L; Pfeuffer, S; Polzer, P; Dittrich, R; Dziewas, R; Gross, CC; Gobel, K; Wiendl, H; Kehrel, BE; Meuth, SG	An Enigmatic Case of Acute Mercury Poisoning: Clinical, Immunological Findings and Platelet Function	FRONTIERS IN NEUROLOGY	2017	10.3389/fneur.2017.00517	http://dx.doi.org/10.3389/fneur.2017.00517
894	Chillura, A; Naro, A; Micchia, K; Bramanti, A; Bramanti, P; Calabro, RS	The value of midbrain morphology in predicting prognosis in chronic disorders of consciousness: A preliminary ultrasound study	JOURNAL OF THE NEUROLOGICAL SCIENCES	2017	10.1016/j.jns.2017.07.002	http://dx.doi.org/10.1016/j.jns.2017.07.002
895	Bai, Y; Xia, XY; Li, XL	A Review of Resting-State Electroencephalography Analysis in Disorders of Consciousness	FRONTIERS IN NEUROLOGY	2017	10.3389/fneur.2017.00471	http://dx.doi.org/10.3389/fneur.2017.00471
896	Xu, DJ; Wang, B; Zhao, X; Zheng, Y; Du, JL; Wang, YW	General anesthetics protects against cardiac arrest-induced brain injury by inhibiting calcium wave propagation in zebrafish	MOLECULAR BRAIN	2017	10.1186/s13041-017-0323-x	http://dx.doi.org/10.1186/s13041-017-0323-x
897	Bomalaski, MN; Claflin, ES; Townsend, W; Peterson, MD	Zolpidem for the Treatment of Neurologic Disorders A Systematic Review	JAMA NEUROLOGY	2017	10.1001/jamaneurol.2017.1133	http://dx.doi.org/10.1001/jamaneurol.2017.1133
898	Edlow, BL; Chatelle, C; Spencer, CA; Chu, CJ; Bodien, YG; O'Connor, KL; Hirschberg, RE; Hochberg, LR; Giacino, JT; Rosenthal, ES; Wu, O	Early detection of consciousness in patients with acute severe traumatic brain injury	BRAIN	2017	10.1093/brain/awx176	http://dx.doi.org/10.1093/brain/awx176
899	Fingelkurts, AA; Fingelkurts, AA	Longitudinal Dynamics of 3-Dimensional Components of Selfhood After Severe Traumatic Brain Injury: A qEEG Case Study	CLINICAL EEG AND NEUROSCIENCE	2017	10.1177/1550059417696180	http://dx.doi.org/10.1177/1550059417696180
900	Golkowski, D; Merz, K; Mlynarcik, C; Kiel, T; Schorr, B; Lopez-Rolon, A; Lukas, M; Jordan, D; Bender, A; Ilg, R	Simultaneous EEG-PET-fMRI measurements in disorders of consciousness: an exploratory study on diagnosis and prognosis	JOURNAL OF NEUROLOGY	2017	10.1007/s00415-017-8591-z	http://dx.doi.org/10.1007/s00415-017-8591-z
901	Honeybul, S; Ho, KM; Lind, CRP; Gillett, GR	The current role of decompressive craniectomy for severe traumatic brain injury	JOURNAL OF CLINICAL NEUROSCIENCE	2017	10.1016/j.jocn.2017.04.032	http://dx.doi.org/10.1016/j.jocn.2017.04.032
902	Lioi, G; Bell, SL; Smith, DC; Simpson, DM	Directional connectivity in the EEG is able to discriminate wakefulness from NREM sleep	PHYSIOLOGICAL MEASUREMENT	2017	10.1088/1361-6579/aa81b5	http://dx.doi.org/10.1088/1361-6579/aa81b5
903	Meyfroidt, G; Baguley, IJ; Menon, DK	Paroxysmal sympathetic hyperactivity: the storm after acute brain injury	LANCET NEUROLOGY	2017	10.1016/S1474-4422(17)30259-4	http://dx.doi.org/10.1016/S1474-4422(17)30259-4
904	Osthoff, M; Walder, B; Delhumeau, C; Trendelenburg, M; Turck, N	Association of Lectin Pathway Protein Levels and Genetic Variants Early after Injury with Outcomes after Severe Traumatic Brain Injury: A Prospective Cohort Study	JOURNAL OF NEUROTRAUMA	2017	10.1089/neu.2016.4941	http://dx.doi.org/10.1089/neu.2016.4941
905	Ragazzoni, A; Cincotta, M; Giovannelli, F; Cruse, D; Young, GB; Miniussi, C; Rossi, S	Clinical neurophysiology of prolonged disorders of consciousness: From diagnostic stimulation to therapeutic neuromodulation	CLINICAL NEUROPHYSIOLOGY	2017	10.1016/j.clinph.2017.06.037	http://dx.doi.org/10.1016/j.clinph.2017.06.037
906	Sattin, D; Lovaglio, P; Brenna, G; Covelli, V; Sebastiano, DR; Duran, D; Minati, L; Giovannetti, AM; Rosazza, C; Bersano, A; Nigri, A; Ferraro, S; Leonardi, M	A comparative study on assessment procedures and metric properties of two scoring systems of the Coma Recovery Scale-Revised items: standard and modified scores	CLINICAL REHABILITATION	2017	10.1177/0269215517694225	http://dx.doi.org/10.1177/0269215517694225
907	Scarpino, M; Lanzo, G; Lolli, F; Moretti, M; Carrai, R; Migliaccio, ML; Spalletti, M; Bonizzoli, M; Peris, A; Amantini, A; Grippo, A	Is brain computed tomography combined with somatosensory evoked potentials useful in the prediction of brain death after cardiac arrest?Is brain computed tomography combined with somatosensory evoked potentials useful in the prediction of brain death after cardiac arrest?	NEUROPHYSIOLOGIE CLINIQUE-CLINICAL NEUROPHYSIOLOGY	2017	10.1016/j.neucli.2017.07.002	http://dx.doi.org/10.1016/j.neucli.2017.07.002
908	Bagnato, S; Grimaldi, LME; Di Raimondo, G; Sant'Angelo, A; Boccagni, C; Virgilio, V; Andriolo, M	Prolonged Cerebrospinal Fluid Neurofilament Light Chain Increase in Patients with Post-Traumatic Disorders of Consciousness	JOURNAL OF NEUROTRAUMA	2017	10.1089/neu.2016.4837	http://dx.doi.org/10.1089/neu.2016.4837
909	Kondziella, D	Roald Dahl and the complete locked-in syndrome: Cold dead body, living brain	JOURNAL OF THE NEUROLOGICAL SCIENCES	2017	10.1016/j.jns.2017.06.033	http://dx.doi.org/10.1016/j.jns.2017.06.033
910	Bomalaski, MN; Smith, SR	Improved Arousal and Motor Function Using Zolpidem in a Patient With Space-Occupying Intracranial Lesions: A Case Report	PM&R	2017	10.1016/j.pmrj.2016.12.011	http://dx.doi.org/10.1016/j.pmrj.2016.12.011
911	Chamberlain, N; Navani, D	JoVE Monthly Highlights: August 2017	JOVE-JOURNAL OF VISUALIZED EXPERIMENTS	2017	10.3791/5846	http://dx.doi.org/10.3791/5846
912	Chennu, S; Annen, J; Wannez, S; Thibaut, A; Chatelle, C; Cassoi, H; Martens, G; Schnakers, C; Gosseries, O; Menon, D; Laureys, S	Brain networks predict metabolism, diagnosis and prognosis at the bedside in disorders of consciousness	BRAIN	2017	10.1093/brain/awx163	http://dx.doi.org/10.1093/brain/awx163
913	Chieregato, A; Venditto, A; Russo, E; Martino, C; Bini, G	Aggressive medical management of acute traumatic subdural hematomas before emergency craniotomy in patients presenting with bilateral unreactive pupils. A cohort study	ACTA NEUROCHIRURGICA	2017	10.1007/s00701-017-3190-4	http://dx.doi.org/10.1007/s00701-017-3190-4
914	Fischer, M; Schmutzhard, E	Posterior reversible encephalopathy syndrome	JOURNAL OF NEUROLOGY	2017	10.1007/s00415-016-8377-8	http://dx.doi.org/10.1007/s00415-016-8377-8
915	Kobata, H	Diagnosis and Treatment of Traumatic Cerebrovascular Injury: Pitfalls in the Management of Neurotrauma	NEUROLOGIA MEDICO-CHIRURGICA	2017	10.2176/nmc.oa.2017-0056	http://dx.doi.org/10.2176/nmc.oa.2017-0056
916	Liu, XY; Li, JQ; Gao, J; Zhou, Z; Meng, FX; Pan, G; Luo, BY	Association of medial prefrontal cortex connectivity with consciousness level and its outcome in patients with acquired brain injury	JOURNAL OF CLINICAL NEUROSCIENCE	2017	10.1016/j.jocn.2017.04.015	http://dx.doi.org/10.1016/j.jocn.2017.04.015
917	Ortner, R; Allison, BZ; Pichler, G; Heilinger, A; Sabathiel, N; Guger, C	Assessment and Communication for People with Disorders of Consciousness	JOVE-JOURNAL OF VISUALIZED EXPERIMENTS	2017	10.3791/53639	http://dx.doi.org/10.3791/53639
918	Sattin, D; Morganti, L; De Torres, L; Dolce, G; Arcuri, F; Estraneo, A; Cardinale, V; Piperno, R; Zavatta, E; Formisano, R; D'Ippolito, M; Vassallo, C; Dessi, B; Lamberti, G; Antoniono, E; Lanzillotti, C; Navarro, J; Bramanti, P; Corallo, F; Zampolini, M; Scarponi, F; Avesani, R; Salvi, L; Ferro, S; Mazza, L; Fogar, P; Feller, S; De Nigris, F; Martinuzzi, A; Buffoni, M; Pessina, A; Corsico, P; Le…	Care pathways models and clinical outcomes in Disorders of consciousness	BRAIN AND BEHAVIOR	2017	10.1002/brb3.740	http://dx.doi.org/10.1002/brb3.740
919	Silva, S; Peran, P; Kerhuel, L; Malagurski, B; Chauveau, N; Bataille, B; Lotterie, JA; Celsis, P; Aubry, F; Citerio, G; Jean, B; Chabanne, R; Perlbarg, V; Velly, L; Galanaud, D; Vanhaudenhuyse, A; Fourcade, O; Laureys, S; Puybasset, L	Brain Gray Matter MRI Morphometry for Neuroprognostication After Cardiac Arrest	CRITICAL CARE MEDICINE	2017	10.1097/CCM.0000000000002379	http://dx.doi.org/10.1097/CCM.0000000000002379
920	Wang, F; He, Y; Qu, J; Xie, QY; Lin, Q; Ni, XX; Chen, Y; Pan, JH; Laureys, S; Yu, RH; Li, YQ	Enhancing clinical communication assessments using an audiovisual BCI for patients with disorders of consciousness	JOURNAL OF NEURAL ENGINEERING	2017	10.1088/1741-2552/aa6c31	http://dx.doi.org/10.1088/1741-2552/aa6c31
921	Xie, QY; Ni, XX; Yu, RG; Li, YQ; Huang, RW	Chronic disorders of consciousness (Review)	EXPERIMENTAL AND THERAPEUTIC MEDICINE	2017	10.3892/etm.2017.4639	http://dx.doi.org/10.3892/etm.2017.4639
922	Song, AH; Kucyi, A; Napadow, V; Brown, EN; Loggia, ML; Akeju, O	Pharmacological Modulation of Noradrenergic Arousal Circuitry Disrupts Functional Connectivity of the Locus Ceruleus in Humans	JOURNAL OF NEUROSCIENCE	2017	10.1523/JNEUROSCI.0446-17.2017	http://dx.doi.org/10.1523/JNEUROSCI.0446-17.2017
923	Zhang, Y; Li, R; Du, JB; Huo, S; Hao, JH; Song, WQ	Coherence in P300 as a predictor for the recovery from disorders of consciousness	NEUROSCIENCE LETTERS	2017	10.1016/j.neulet.2017.06.013	http://dx.doi.org/10.1016/j.neulet.2017.06.013
924	Wu, X; Zhang, C; Feng, JF; Mao, Q; Gao, GY; Jiang, JY	Right median nerve electrical stimulation for acute traumatic coma (the Asia Coma Electrical Stimulation trial): study protocol for a randomised controlled trial	TRIALS	2017	10.1186/s13063-017-2045-x	http://dx.doi.org/10.1186/s13063-017-2045-x
925	Baker, J	A matter of life and death	JOURNAL OF MEDICAL ETHICS	2017	10.1136/medethics-2017-104256	http://dx.doi.org/10.1136/medethics-2017-104256
926	Braddock, M	Should We Treat Vegetative and Minimally Conscious Patients as Persons?	NEUROETHICS	2017	10.1007/s12152-017-9309-8	http://dx.doi.org/10.1007/s12152-017-9309-8
927	Corallo, F; Bonanno, L; Lo Buono, V; De Salvo, S; Allone, C; Palmeri, R; La Gattuta, E; Rifici, C; Alagna, A; Todaro, A; Bramanti, P; Marino, S	Evolution of psychological condition in caregivers of patients with disorders of consciousness: a longitudinal study	NEUROLOGICAL SCIENCES	2017	10.1007/s10072-017-2941-6	http://dx.doi.org/10.1007/s10072-017-2941-6
928	English, V; Sheather, JC	Withdrawing clinically assisted nutrition and hydration (CANH) in patients with prolonged disorders of consciousness: is there still a role for the courts?	JOURNAL OF MEDICAL ETHICS	2017	10.1136/medethics-2017-104309	http://dx.doi.org/10.1136/medethics-2017-104309
929	Fritz, Z	Can 'Best Interests' derail the trolley? Examining withdrawal of clinically assisted nutrition and hydration in patients in the permanent vegetative state	JOURNAL OF MEDICAL ETHICS	2017	10.1136/medethics-2015-103045	http://dx.doi.org/10.1136/medethics-2015-103045
930	Gao, G; Clare, AS; Rose, C; Caldwell, GS	Intrinsic and extrinsic control of reproduction in the green tide-forming alga, Ulva rigida	ENVIRONMENTAL AND EXPERIMENTAL BOTANY	2017	10.1016/j.envexpbot.2017.03.016	http://dx.doi.org/10.1016/j.envexpbot.2017.03.016
931	Kitzinger, J; Kitzinger, C; Cowley, J	When 'Sanctity of Life' and 'Self-Determination' clash: Briggs versus Briggs [2016] EWCOP 53-implications for policy and practice	JOURNAL OF MEDICAL ETHICS	2017	10.1136/medethics-2016-104118	http://dx.doi.org/10.1136/medethics-2016-104118
932	Miyazaki, Y; Satake, A	Relationship between seasonal progression of floral meristem development and FLOWERING LOCUS T expression in the deciduous tree Fagus crenata	ECOLOGICAL RESEARCH	2017	10.1007/s11284-017-1462-3	http://dx.doi.org/10.1007/s11284-017-1462-3
933	Rohaut, B; Naccache, L	Disentangling conscious from unconscious cognitive processing with event-related EEG potentials	REVUE NEUROLOGIQUE	2017	10.1016/j.neurol.2017.08.001	http://dx.doi.org/10.1016/j.neurol.2017.08.001
934	Turner-Stokes, L	A matter of life and death: controversy at the interface between clinical and legal decision-making in prolonged disorders of consciousness	JOURNAL OF MEDICAL ETHICS	2017	10.1136/medethics-2016-104057	http://dx.doi.org/10.1136/medethics-2016-104057
935	Wade, D	Back to the bedside? Making clinical decisions in patients with prolonged unconsciousness	JOURNAL OF MEDICAL ETHICS	2017	10.1136/medethics-2015-103140	http://dx.doi.org/10.1136/medethics-2015-103140
936	Zou, QH; Wu, XH; Hu, J; Tang, WJ; Mao, Y; Zhu, JH; Lu, L; Zhang, Y; Gao, JH	Longitudinal Recovery of Local Neuronal Activity and Consciousness Level in Acquired Brain Injury	HUMAN BRAIN MAPPING	2017	10.1002/hbm.23611	http://dx.doi.org/10.1002/hbm.23611
937	Bai, Y; Xia, XY; Liang, ZH; Wang, Y; Yang, Y; He, JH; Li, XL	Frontal Connectivity in EEG Gamma (30-45 Hz) Respond to Spinal Cord Stimulation in Minimally Conscious State Patients	FRONTIERS IN CELLULAR NEUROSCIENCE	2017	10.3389/fncel.2017.00177	http://dx.doi.org/10.3389/fncel.2017.00177
938	Mashour, GA; Hudetz, AG	Bottom-Up and Top-Down Mechanisms of General Anesthetics Modulate Different Dimensions of Consciousness	FRONTIERS IN NEURAL CIRCUITS	2017	10.3389/fncir.2017.00044	http://dx.doi.org/10.3389/fncir.2017.00044
939	Zhang, J; Wei, RL; Peng, GP; Zhou, JJ; Wu, M; He, FP; Pan, G; Gao, J; Luo, BY	Correlations between diffusion tensor imaging and levels of consciousness in patients with traumatic brain injury: a systematic review and meta-analysis	SCIENTIFIC REPORTS	2017	10.1038/s41598-017-02950-3	http://dx.doi.org/10.1038/s41598-017-02950-3
940	Conde, V; Andreasen, SH; Petersen, TH; Larsen, KB; Madsen, K; Andersen, KW; Akopian, I; Madsen, KH; Hansen, CP; Poulsen, I; Kammersgaard, LP; Siebner, HR	Alterations in the brain's connectome during recovery from severe traumatic brain injury: protocol for a longitudinal prospective study	BMJ OPEN	2017	10.1136/bmjopen-2017-016286	http://dx.doi.org/10.1136/bmjopen-2017-016286
941	da Silva, EM; Roel, AR; Porto, KRA; Falco, ME; Matias, R	Insecticidal effect of the ethanol extract of Baccharis dracunculifolia (Asterales: Asteraceae)	REVISTA DE BIOLOGIA TROPICAL	2017
942	Gao, G; Clare, AS; Rose, C; Caldwell, GS	Reproductive sterility increases the capacity to exploit the green seaweed Ulva rigida for commercial applications	ALGAL RESEARCH-BIOMASS BIOFUELS AND BIOPRODUCTS	2017	10.1016/j.algal.2017.03.008	http://dx.doi.org/10.1016/j.algal.2017.03.008
943	Huxtable, R; Birchley, G	SEEKING CERTAINTY? JUDICIAL APPROACHES TO THE (NON-)TREATMENT OF MINIMALLY CONSCIOUS PATIENTS	MEDICAL LAW REVIEW	2017	10.1093/medlaw/fwx014	http://dx.doi.org/10.1093/medlaw/fwx014
944	Lancioni, GE; Singh, NN; O'Reilly, MF; Sigafoos, J; D'Amico, F; Buonocunto, F; Navarro, J; Lanzilotti, C; Fiore, P; Megna, M; Damiani, S; Marvulli, R	Helping people in a minimally conscious state develop responding and stimulation control through a microswitch-aided program	EUROPEAN JOURNAL OF PHYSICAL AND REHABILITATION MEDICINE	2017	10.23736/S1973-9087.16.04324-0	http://dx.doi.org/10.23736/S1973-9087.16.04324-0
945	Ryan, RW; Khan, AS; Barco, R; Choulakian, A	Pipeline flow diversion of ruptured blister aneurysms of the supraclinoid carotid artery using a single-device strategy	NEUROSURGICAL FOCUS	2017	10.3171/2017.3.FOCUS1757	http://dx.doi.org/10.3171/2017.3.FOCUS1757
946	Wannez, S; Heine, L; Thonnard, M; Gosseries, O; Laureys, S	The Repetition of Behavioral Assessments in Diagnosis of Disorders of Consciousness	ANNALS OF NEUROLOGY	2017	10.1002/ana.24962	http://dx.doi.org/10.1002/ana.24962
947	Song, JJ; Kim, K; Sunwoo, W; Mertens, G; Van de Heyning, P; De Ridder, D; Vanneste, S; Lee, SY; Park, KJ; Choi, H; Choi, JW	A Quantitative Electroencephalography Study on Cochlear Implant-Induced Cortical Changes in Single-Sided Deafness with Tinnitus	FRONTIERS IN HUMAN NEUROSCIENCE	2017	10.3389/fnhum.2017.00210	http://dx.doi.org/10.3389/fnhum.2017.00210
948	Blume, C; Lechinger, J; Santhi, N; del Giudice, R; Gnjezda, MT; Pichler, G; Scarpatetti, M; Donis, J; Michitsch, G; Schabus, M	Significance of circadian rhythms in severely brain-injured patients A clue to consciousness?	NEUROLOGY	2017	10.1212/WNL.0000000000003942	http://dx.doi.org/10.1212/WNL.0000000000003942
949	Naro, A; Leo, A; Manuli, A; Cannavo, A; Bramanti, A; Bramanti, P; Calabro, RS	HOW FAR CAN WE GO IN CHRONIC DISORDERS OF CONSCIOUSNESS DIFFERENTIAL DIAGNOSIS? THE USE OF NEUROMODULATION IN DETECTING INTERNAL AND EXTERNAL AWARENESS	NEUROSCIENCE	2017	10.1016/j.neuroscience.2017.02.053	http://dx.doi.org/10.1016/j.neuroscience.2017.02.053
950	Sontheimer, A; Vassal, F; Jean, B; Feschet, F; Lubrano, V; Lemaire, JJ	fMRI STUDY OF GRADUATED EMOTIONAL CHARGE FOR DETECTION OF COVERT ACTIVITY USING PASSIVE LISTENING TO NARRATIVES	NEUROSCIENCE	2017	10.1016/j.neuroscience.2017.02.048	http://dx.doi.org/10.1016/j.neuroscience.2017.02.048
951	Xia, XY; Bai, Y; Zhou, YZ; Yang, Y; Xu, RX; Gao, XR; Li, XL; He, JH	Effect of 10 Hz Repetitive Transcranial Magnetic Stimulation of the Left Dorsolateral Prefrontal Cortex in Disorders of Consciousness	FRONTIERS IN NEUROLOGY	2017	10.3389/fneur.2017.00182	http://dx.doi.org/10.3389/fneur.2017.00182
952	Anuar, N; Mahmad, N; Wafa, SN; Abdullah, S; Elias, H	Effects of zeatin and gibberellic acid on regeneration and in vitro flowering of Phlox paniculata L.	MAEJO INTERNATIONAL JOURNAL OF SCIENCE AND TECHNOLOGY	2017
953	Binder, M; Gorska, U; Griskova-Bulanova, I	40 Hz auditory steady-state responses in patients with disorders of consciousness: Correlation between phase-locking index and Coma Recovery Scale-Revised score	CLINICAL NEUROPHYSIOLOGY	2017	10.1016/j.clinph.2017.02.012	http://dx.doi.org/10.1016/j.clinph.2017.02.012
954	Eapen, BC; Georgekutty, J; Subbarao, B; Bavishi, S; Cifu, DX	Disorders of Consciousness	PHYSICAL MEDICINE AND REHABILITATION CLINICS OF NORTH AMERICA	2017	10.1016/j.pmr.2016.12.003	http://dx.doi.org/10.1016/j.pmr.2016.12.003
955	Hauger, SL; Schanke, AK; Andersson, S; Chatelle, C; Schnakers, C; Lovstad, M	The Clinical Diagnostic Utility of Electrophysiological Techniques in Assessment of Patients With Disorders of Consciousness Following Acquired Brain Injury: A Systematic Review	JOURNAL OF HEAD TRAUMA REHABILITATION	2017	10.1097/HTR.0000000000000267	http://dx.doi.org/10.1097/HTR.0000000000000267
956	Jaul, E; Rosenzweig, JP	A Retrospective Study of the Impact of Pressure Ulcers on Survival in Elderly Persons With Chronic Diseases	OSTOMY WOUND MANAGEMENT	2017
957	Li, XQ; Cao, RQ; Lu, HH; Tian, WB; Yu, N; Zhang, P; Dong, ZM	Cerebral hemorrhage therapy by targeting VEGF and HGF in a preclinical trial in rats	MOLECULAR MEDICINE REPORTS	2017	10.3892/mmr.2017.6355	http://dx.doi.org/10.3892/mmr.2017.6355
958	Wannez, S; Hoyoux, T; Langohr, T; Bodart, O; Martial, C; Wertz, J; Chatelle, C; Verly, JG; Laureys, S	Objective assessment of visual pursuit in patients with disorders of consciousness: an exploratory study	JOURNAL OF NEUROLOGY	2017	10.1007/s00415-017-8469-0	http://dx.doi.org/10.1007/s00415-017-8469-0
959	Weng, L; Xie, QY; Zhao, L; Zhang, RB; Ma, Q; Wang, JJ; Jiang, W; He, YB; Chen, Y; Li, CH; Ni, XX; Xu, Q; Yu, RH; Huang, RW	Abnormal structural connectivity between the basal ganglia, thalamus, and frontal cortex in patients with disorders of consciousness	CORTEX	2017	10.1016/j.cortex.2017.02.011	http://dx.doi.org/10.1016/j.cortex.2017.02.011
960	Yu, X; Liu, R; Wang, YM; Zhao, HL; Chen, JH; Zhang, JN; Hu, CH	CONSORT: May stereotactic intracavity administration of antibiotics shorten the course of systemic antibiotic therapy for brain abscesses?	MEDICINE	2017	10.1097/MD.0000000000006359	http://dx.doi.org/10.1097/MD.0000000000006359
961	Estraneo, A; Pascarella, A; Moretta, P; Masotta, O; Fiorenza, S; Chirico, G; Crispino, E; Loreto, V; Trojano, L	Repeated transcranial direct current stimulation in prolonged disorders of consciousness: A double-blind cross-over study	JOURNAL OF THE NEUROLOGICAL SCIENCES	2017	10.1016/j.jns.2017.02.036	http://dx.doi.org/10.1016/j.jns.2017.02.036
962	Abdalmalak, A; Milej, D; Diop, M; Shokouhi, M; Naci, L; Owen, AM; St Lawrence, K	Can time-resolved NIRS provide the sensitivity to detect brain activity during motor imagery consistently?	BIOMEDICAL OPTICS EXPRESS	2017	10.1364/BOE.8.002162	http://dx.doi.org/10.1364/BOE.8.002162
963	Adams, ZM; Fins, JJ	The historical origins of the vegetative state: Received wisdom and the utility of the text	JOURNAL OF THE HISTORY OF THE NEUROSCIENCES	2017	10.1080/0964704X.2016.1184074	http://dx.doi.org/10.1080/0964704X.2016.1184074
964	Bagnato, S; Boccagni, C; Prestandrea, C; Fingelkurts, AA; Fingelkurts, AA; Galardi, G	Changes in Standard Electroencephalograms Parallel Consciousness Improvements in Patients With Unresponsive Wakefulness Syndrome	ARCHIVES OF PHYSICAL MEDICINE AND REHABILITATION	2017	10.1016/j.apmr.2016.09.132	http://dx.doi.org/10.1016/j.apmr.2016.09.132
965	Blume, C; del Giudice, R; Lechinger, J; Wislowska, M; Heib, DPJ; Hoedlmoser, K; Schabus, M	Preferential processing of emotionally and self-relevant stimuli persists in unconscious N2 sleep	BRAIN AND LANGUAGE	2017	10.1016/j.bandl.2016.02.004	http://dx.doi.org/10.1016/j.bandl.2016.02.004
966	Crone, JS; Lutkenhoff, ES; Bio, BJ; Laureys, S; Monti, MM	Testing Proposed Neuronal Models of Effective Connectivity Within the Cortico-basal Ganglia-thalamo-cortical Loop During Loss of Consciousness	CEREBRAL CORTEX	2017	10.1093/cercor/bhw112	http://dx.doi.org/10.1093/cercor/bhw112
967	Vanzan, S; Wilkinson, D; Ferguson, H; Pullicino, P; Sakel, M	Behavioural improvement in a minimally conscious state after caloric vestibular stimulation: evidence from two single case studies	CLINICAL REHABILITATION	2017	10.1177/0269215516646167	http://dx.doi.org/10.1177/0269215516646167
968	Bai, Y; Xia, XY; Li, XL; Wang, Y; Yang, Y; Liu, YF; Liang, ZH; He, JH	SPINAL CORD STIMULATION MODULATES FRONTAL DELTA AND GAMMA IN PATIENTS OF MINIMALLY CONSCIOUSNESS STATE	NEUROSCIENCE	2017	10.1016/j.neuroscience.2017.01.036	http://dx.doi.org/10.1016/j.neuroscience.2017.01.036
969	Meletti, S; Giovannini, G; d'Orsi, G; Toran, L; Monti, G; Guha, R; Kiryttopoulos, A; Pascarella, MG; Martino, T; Alexopoulos, H; Spilioti, M; Slonkova, J	New-Onset Refractory Status Epilepticus with Claustrum Damage: Definition of the Clinical and Neuroimaging Features	FRONTIERS IN NEUROLOGY	2017	10.3389/fneur.2017.00111	http://dx.doi.org/10.3389/fneur.2017.00111
970	Bagnato, S; Andriolo, M; Boccagni, C; Galardi, G	Prolonged changes in amyloid-beta metabolism after a severe traumatic brain injury	NEUROREPORT	2017	10.1097/WNR.0000000000000748	http://dx.doi.org/10.1097/WNR.0000000000000748
971	Wislowska, M; del Giudice, R; Lechinger, J; Wielek, T; Heib, DPJ; Pitiot, A; Pichler, G; Michitsch, G; Donis, J; Schabus, M	Night and day variations of sleep in patients with disorders of consciousness	SCIENTIFIC REPORTS	2017	10.1038/s41598-017-00323-4	http://dx.doi.org/10.1038/s41598-017-00323-4
972	Amico, E; Marinazzo, D; Di Perri, C; Heine, L; Annen, J; Martial, C; Dzemidzic, M; Kirsch, M; Bonhomme, V; Laureys, S; Goni, J	Mapping the functional connectome traits of levels of consciousness	NEUROIMAGE	2017	10.1016/j.neuroimage.2017.01.020	http://dx.doi.org/10.1016/j.neuroimage.2017.01.020
973	Calabro, RS; Naro, A; Manuli, A; Leo, A; De Luca, R; Lo Buono, V; Russo, M; Bramanti, A; Bramanti, P	Pain perception in patients with chronic disorders of consciousness: What can limbic system tell us?	CLINICAL NEUROPHYSIOLOGY	2017	10.1016/j.clinph.2016.12.011	http://dx.doi.org/10.1016/j.clinph.2016.12.011
974	Erlbeck, H; Real, RGL; Kotchoubey, B; Mattia, D; Bargak, J; Kubler, A	Basic discriminative and semantic processing in patients in the vegetative and minimally conscious state	INTERNATIONAL JOURNAL OF PSYCHOPHYSIOLOGY	2017	10.1016/j.ijpsycho.2016.12.012	http://dx.doi.org/10.1016/j.ijpsycho.2016.12.012
975	Holland, S	Treatment decision, death and the value of life	QJM-AN INTERNATIONAL JOURNAL OF MEDICINE	2017	10.1093/qjmed/hcw182	http://dx.doi.org/10.1093/qjmed/hcw182
976	Klein, C	Consciousness, Intention, and Command-Following in the Vegetative State	BRITISH JOURNAL FOR THE PHILOSOPHY OF SCIENCE	2017	10.1093/bjps/axv012	http://dx.doi.org/10.1093/bjps/axv012
977	Kundishora, AJ; Gummadavelli, A; Ma, C; Liu, MR; McCafferty, C; Schiff, ND; Willie, JT; Gross, RE; Gerrard, J; Blumenfeld, H	Restoring Conscious Arousal During Focal Limbic Seizures with Deep Brain Stimulation	CEREBRAL CORTEX	2017	10.1093/cercor/bhw035	http://dx.doi.org/10.1093/cercor/bhw035
978	Ong, MT; Sarrigiannis, PG; Baxter, PS	Post-Anoxic Reticular Reflex Myoclonus in a Child and Proposed Classification of Post-Anoxic Myoclonus	PEDIATRIC NEUROLOGY	2017	10.1016/j.pediatrneurol.2016.12.014	http://dx.doi.org/10.1016/j.pediatrneurol.2016.12.014
979	Ehara, N; Hirose, T; Shiozaki, T; Wakai, A; Nishimura, T; Mori, N; Ohnishi, M; Sadamitsu, D; Shimazu, T	The relationship between cerebral regional oxygen saturation during extracorporeal cardiopulmonary resuscitation and the neurological outcome in a retrospective analysis of 16 cases	JOURNAL OF INTENSIVE CARE	2017	10.1186/s40560-017-0216-1	http://dx.doi.org/10.1186/s40560-017-0216-1
980	Foster, BL; Parvizi, J	Direct cortical stimulation of human posteromedial cortex	NEUROLOGY	2017	10.1212/WNL.0000000000003607	http://dx.doi.org/10.1212/WNL.0000000000003607
981	Wang, J; Guo, Y; Huang, MR; Zhang, Z; Zhu, JX; Liu, TL; Shi, L; Li, F; Huang, HM; Fu, LJ	Identification of TAZ mutations in pediatric patients with cardiomyopathy by targeted next-generation sequencing in a Chinese cohort	ORPHANET JOURNAL OF RARE DISEASES	2017	10.1186/s13023-016-0562-4	http://dx.doi.org/10.1186/s13023-016-0562-4
982	Admiraal, MM; van Rootselaar, AF; Horn, J	Electroencephalographic reactivity testing in unconscious patients: a systematic review of methods and definitions	EUROPEAN JOURNAL OF NEUROLOGY	2017	10.1111/ene.13219	http://dx.doi.org/10.1111/ene.13219
983	Greer, DM; Wu, O	Neuroimaging in Cardiac Arrest Prognostication	SEMINARS IN NEUROLOGY	2017	10.1055/s-0036-1594253	http://dx.doi.org/10.1055/s-0036-1594253
984	Jung, SH; Kim, SH; Kim, TS; Joo, SP	Surgical Treatment of Traumatic Intracranial Aneurysms: Experiences at a Single Center over 30 Years	WORLD NEUROSURGERY	2017	10.1016/j.wneu.2016.11.005	http://dx.doi.org/10.1016/j.wneu.2016.11.005
985	Jung, YS; Paik, H; Min, SH; Choo, H; Seo, M; Bahk, JH; Seo, JH	Calling the patient's own name facilitates recovery from general anaesthesia: a randomised double-blind trial	ANAESTHESIA	2017	10.1111/anae.13688	http://dx.doi.org/10.1111/anae.13688
986	Kirsch, M; Guldenmund, P; Bahri, MA; Demertzi, A; Baquero, K; Heine, L; Charland-Verville, V; Vanhaudenhuyse, A; Bruno, MA; Gosseries, O; Di Perri, C; Ziegler, E; Brichant, JF; Soddu, A; Bonhomme, V; Laureys, S	Sedation of Patients With Disorders of Consciousness During Neuroimaging: Effects on Resting State Functional Brain Connectivity	ANESTHESIA AND ANALGESIA	2017	10.1213/ANE.0000000000001721	http://dx.doi.org/10.1213/ANE.0000000000001721
987	Koch, J; Mayr, JA; Alhaddad, B; Rauscher, C; Bierau, J; Kovacs-Nagy, R; Coene, KLM; Bader, I; Holzhacker, M; Prokisch, H; Venselaar, H; Wevers, RA; Distelmaier, F; Polster, T; Leiz, S; Betzler, C; Sperl, TMS; Sperl, W; Meitinger, T; Wortmann, SB; Haack, TB	CAD mutations and uridine-responsive epileptic encephalopathy	BRAIN	2017	10.1093/brain/aww300	http://dx.doi.org/10.1093/brain/aww300
988	Molteni, E; Rocca, MA; Strazzer, S; Pagani, E; Colombo, K; Arrigoni, F; Boffa, G; Copetti, M; Pastore, V; Filippi, M	A diffusion tensor magnetic resonance imaging study of paediatric patients with severe non-traumatic brain injury	DEVELOPMENTAL MEDICINE AND CHILD NEUROLOGY	2017	10.1111/dmcn.13332	http://dx.doi.org/10.1111/dmcn.13332
989	Cruse, D; Fattizzo, M; Owen, AM; Fernandez-Espejo, D	Why use a mirror to assess visual pursuit in prolonged disorders of consciousness? Evidence from healthy control participants	BMC NEUROLOGY	2017	10.1186/s12883-017-0798-1	http://dx.doi.org/10.1186/s12883-017-0798-1
990	Cakmak, YO; Ekinci, G; Heinecke, A; Cavdar, S	A Possible Role of Prolonged Whirling Episodes on Structural Plasticity of the Cortical Networks and Altered Vertigo Perception: The Cortex of Sufi Whirling Dervishes	FRONTIERS IN HUMAN NEUROSCIENCE	2017	10.3389/fnhum.2017.00003	http://dx.doi.org/10.3389/fnhum.2017.00003
991	Abu Hamdeh, S; Marklund, N; Lannsjo, M; Howells, T; Raininko, R; Wikstrom, J; Enblad, P	Extended Anatomical Grading in Diffuse Axonal Injury Using MRI: Hemorrhagic Lesions in the Substantia Nigra and Mesencephalic Tegmentum Indicate Poor Long-Term Outcome	JOURNAL OF NEUROTRAUMA	2017	10.1089/neu.2016.4426	http://dx.doi.org/10.1089/neu.2016.4426
992	Bagnato, S; Boccagni, C; Sant'Angelo, A; Fingelkurts, AA; Fingelkurts, AA; Galardi, G	Longitudinal Assessment of Clinical Signs of Recovery in Patients with Unresponsive Wakefulness Syndrome after Traumatic or Nontraumatic Brain Injury	JOURNAL OF NEUROTRAUMA	2017	10.1089/neu.2016.4418	http://dx.doi.org/10.1089/neu.2016.4418
993	Noirhomme, Q; Brecheisen, R; Lesenfants, D; Antonopoulos, G; Laureys, S	Look at my classifier's result: Disentangling unresponsive from (minimally) conscious patients	NEUROIMAGE	2017	10.1016/j.neuroimage.2015.12.006	http://dx.doi.org/10.1016/j.neuroimage.2015.12.006
994	Bradbury, AM; Peterson, TA; Gross, AL; Wells, SZ; Mccurdy, VJ; Wolfe, KG; Dennis, JC; Brunson, BL; Gray-Edwards, H; Randle, AN; Johnson, AK; Morrison, EE; Cox, NR; Baker, HJ; Sena-Esteves, M; Martin, DR	AAV-MEDIATED GENE DELIVERY ATTENUATES NEUROINFLAMMATION IN FELINE SANDHOFF DISEASE	NEUROSCIENCE	2017	10.1016/j.neuroscience.2016.10.047	http://dx.doi.org/10.1016/j.neuroscience.2016.10.047
995	Abe, H; Shimoji, K; Nagamine, Y; Fujiwara, S; Izumi, SI	Predictors of Recovery from Traumatic Brain Injury-Induced Prolonged Consciousness Disorder	NEURAL PLASTICITY	2017	10.1155/2017/9358092	http://dx.doi.org/10.1155/2017/9358092
996	Bai, Y; Xia, XY; Kang, JN; Yang, Y; He, JH; Li, XL	TDCS modulates cortical excitability in patients with disorders of consciousness	NEUROIMAGE-CLINICAL	2017	10.1016/j.nicl.2017.01.025	http://dx.doi.org/10.1016/j.nicl.2017.01.025
997	Bodart, O; Gosseries, O; Wannez, S; Thibaut, A; Annen, J; Boly, M; Rosanova, M; Casali, AG; Casarotto, S; Tononi, G; Massimini, M; Laureys, S	Measures of metabolism and complexity in the brain of patients with disorders of consciousness	NEUROIMAGE-CLINICAL	2017	10.1016/j.nicl.2017.02.002	http://dx.doi.org/10.1016/j.nicl.2017.02.002
998	Brunner, M; Hemsley, B; Togher, L; Palmer, S	Technology and its role in rehabilitation for people with cognitive-communication disability following a traumatic brain injury (TBI)	BRAIN INJURY	2017	10.1080/02699052.2017.1292429	http://dx.doi.org/10.1080/02699052.2017.1292429
999	Burgin, M; Adamatzky, A	Structural machines and slime mould computation	INTERNATIONAL JOURNAL OF GENERAL SYSTEMS	2017	10.1080/03081079.2017.1300585	http://dx.doi.org/10.1080/03081079.2017.1300585
1000	Carelli, L; Solca, F; Faini, A; Meriggi, P; Sangalli, D; Cipresso, P; Riva, G; Ticozzi, N; Ciammola, A; Silani, V; Poletti, B	Brain-Computer Interface for Clinical Purposes: Cognitive Assessment and Rehabilitation	BIOMED RESEARCH INTERNATIONAL	2017	10.1155/2017/1695290	http://dx.doi.org/10.1155/2017/1695290
1001	Dhamapurkar, SK; Wilson, BA; Rose, A; Watson, P; Shiel, A	Does Modafinil improve the level of consciousness for people with a prolonged disorder of consciousness? a retrospective pilot study	DISABILITY AND REHABILITATION	2017	10.1080/09638288.2016.1236414	http://dx.doi.org/10.1080/09638288.2016.1236414
1002	Di, HB; He, MH; Zhang, Y; Cheng, LJ; Wang, FY; Nie, YZ; Huang, WS; Laureys, S; Schnakers, C	Chinese translation of the Coma Recovery Scale-Revised	BRAIN INJURY	2017	10.1080/02699052.2016.1255780	http://dx.doi.org/10.1080/02699052.2016.1255780
1003	Dimitri, D; De Filippis, D; Galetto, V; Zettin, M	Evaluation of the effectiveness of transcranial direct current stimulation (tDCS) and psychosensory stimulation through DOCS scale in a minimally conscious subject	NEUROCASE	2017	10.1080/13554794.2017.1305112	http://dx.doi.org/10.1080/13554794.2017.1305112
1004	Formica, F; Pozzi, M; Avantaggiato, P; Molteni, E; Arrigoni, F; Giordano, F; Clementi, E; Strazzer, S	Disordered Consciousness or Disordered Wakefulness? The Importance of Prolonged Polysomnography for the Diagnosis, Drug Therapy, and Rehabilitation of an Unresponsive Patient With Brain Injury	JOURNAL OF CLINICAL SLEEP MEDICINE	2017	10.5664/jcsm.6854	http://dx.doi.org/10.5664/jcsm.6854
1005	Heine, L; Tillmann, B; Hauet, M; Juliat, A; Dubois, A; Laureys, S; Kandel, M; Plailly, J; Luaute, J; Perrin, F	Effects of preference and sensory modality on behavioural reaction in patients with disorders of consciousness	BRAIN INJURY	2017	10.1080/02699052.2017.1306108	http://dx.doi.org/10.1080/02699052.2017.1306108
1006	Jombik, P; Drobny, M; Saniova, B; Fischer, M; Kaderjakova, P; Lajciakova, M; Bakosova, E; Drobna, E; Bob, P; Nosae, V	Some quantitative EEG features in default mode resting state network under general anaesthesia	NEUROENDOCRINOLOGY LETTERS	2017
1007	Kaplan, DM; Gluck, O; Kraus, M; Slovik, Y; Juwad, H	Acute bacterial meningitis caused by acute otitis media in adults: A series of 12 patients	ENT-EAR NOSE & THROAT JOURNAL	2017
1008	Lewis, SR; Evans, DJW; Butler, AR; Schofield-Robinson, OJ; Alderson, P	Hypothermia for traumatic brain injury (Review)	COCHRANE DATABASE OF SYSTEMATIC REVIEWS	2017	10.1002/14651858.CD001048.pub5	http://dx.doi.org/10.1002/14651858.CD001048.pub5
1009	Lopez-Rolon, A; Vogler, J; Howell, K; Shock, J; Czermak, S; Heck, S; Straube, A; Bender, A	Severe disorders of consciousness after acquired brain injury: A single-centre long-term follow-up study	NEUROREHABILITATION	2017	10.3233/NRE-171438	http://dx.doi.org/10.3233/NRE-171438
1010	Malagurski, B; Peran, P; Sarton, B; Riu, B; Gonzalez, L; Vardon-Bounes, F; Seguin, T; Geeraerts, T; Fourcade, O; de Pasquale, F; Silva, S	Neural signature of coma revealed by posteromedial cortex connection density analysis	NEUROIMAGE-CLINICAL	2017	10.1016/j.nicl.2017.03.017	http://dx.doi.org/10.1016/j.nicl.2017.03.017
1011	Moretta, P; Masotta, O; Crispino, E; Castronovo, G; Ruvolo, S; Montalbano, C; Loreto, V; Trojano, L; Estraneo, A	Psychological distress is associated with altered cognitive functioning in family caregivers of patients with disorders of consciousness	BRAIN INJURY	2017	10.1080/02699052.2017.1290278	http://dx.doi.org/10.1080/02699052.2017.1290278
1012	Naro, A; Calabro, RS; Pollicino, P; Lombardo, C; Bramanti, P	Unexpected recovery from a vegetative state or misdiagnosis? Lesson learned from a case report	NEUROREHABILITATION	2017	10.3233/NRE-172160	http://dx.doi.org/10.3233/NRE-172160
1013	Naro, A; Bruno, R; Leo, A; Russo, M; Salviera, C; Bramanti, A; Bramanti, P; Calabro, RS	Twist and turn into chronic disorders of consciousness: Potential role of the auditory stapedial reflex	RESTORATIVE NEUROLOGY AND NEUROSCIENCE	2017	10.3233/RNN-160655	http://dx.doi.org/10.3233/RNN-160655
1014	Naro, A; Leo, A; Bruno, R; Cannavo, A; Buda, A; Manuli, A; Bramanti, A; Bramanti, P; Calabro, RS	Reducing the rate of misdiagnosis in patients with chronic disorders of consciousness: Is there a place for audiovisual stimulation?	RESTORATIVE NEUROLOGY AND NEUROSCIENCE	2017	10.3233/RNN-170741	http://dx.doi.org/10.3233/RNN-170741
1015	Noormandi, A; Shahrokhi, M; Khalili, H	Potential benefits of zolpidem in disorders of consciousness	EXPERT REVIEW OF CLINICAL PHARMACOLOGY	2017	10.1080/17512433.2017.1347502	http://dx.doi.org/10.1080/17512433.2017.1347502
1016	Redolfi, A; Bartolini, G; Gugliotta, M; Maietti, A; Pietrapiana, P; Sapienza, S; D'Amato, A; Mazzucchi, A	When a parent suffers ABI: Investigation of emotional distress in children	BRAIN INJURY	2017	10.1080/02699052.2017.1297486	http://dx.doi.org/10.1080/02699052.2017.1297486
1017	Ritchie, AL; Erickson, TE; Merritt, DJ	Monitoring of plant phenology and seed production identifies two distinct seed collection seasons in the Australian arid zone	RANGELAND JOURNAL	2017	10.1071/RJ16050	http://dx.doi.org/10.1071/RJ16050
1018	Rohaut, B; Raimondo, F; Galanaud, D; Valente, M; Sitt, JD; Naccache, L	Probing consciousness in a sensory-disconnected paralyzed patient	BRAIN INJURY	2017	10.1080/02699052.2017.1327673	http://dx.doi.org/10.1080/02699052.2017.1327673
1019	Romagano, MP; Scorza, WE; Lammers, SE; Dorr, C; Smulian, JC	Treatment of a Pregnant Patient in a Persistent Vegetative State	OBSTETRICS AND GYNECOLOGY	2017	10.1097/AOG.0000000000001759	http://dx.doi.org/10.1097/AOG.0000000000001759
1020	Sergent, C; Faugeras, F; Rohaut, B; Perrin, F; Valente, M; Tallon-Baudry, C; Cohen, L; Naccache, L	Multidimensional cognitive evaluation of patients with disorders of consciousness using EEG: A proof of concept study	NEUROIMAGE-CLINICAL	2017	10.1016/j.nicl.2016.12.004	http://dx.doi.org/10.1016/j.nicl.2016.12.004
1021	Sinai, L; Owen, AM; Naci, L	Mapping preserved real-world cognition in severely brain-injured patients	FRONTIERS IN BIOSCIENCE-LANDMARK	2017	10.2741/4518	http://dx.doi.org/10.2741/4518
1022	Steel, J; Ferguson, A; Spencer, E; Togher, L	Social communication assessment during post-traumatic amnesia and the post-acute period after traumatic brain injury	BRAIN INJURY	2017	10.1080/02699052.2017.1332385	http://dx.doi.org/10.1080/02699052.2017.1332385
1023	Steel, J; Ferguson, A; Spencer, E; Togher, L	Language and cognitive communication disorder during post-traumatic amnesia: Profiles of recovery after TBI from three cases	BRAIN INJURY	2017	10.1080/02699052.2017.1373200	http://dx.doi.org/10.1080/02699052.2017.1373200
1024	Sutton, JA; Clauss, RP	A review of the evidence of zolpidem efficacy in neurological disability after brain damage due to stroke, trauma and hypoxia: A justification of further clinical trials	BRAIN INJURY	2017	10.1080/02699052.2017.1300836	http://dx.doi.org/10.1080/02699052.2017.1300836
1025	Tang, QL; Lei, J; Gao, GY; Feng, JF; Mao, Q; Jiang, JY	Prevalence of persistent vegetative state in patients with severe traumatic brain injury and its trend during the past four decades: A meta-analysis	NEUROREHABILITATION	2017	10.3233/NRE-161387	http://dx.doi.org/10.3233/NRE-161387
1026	Tennant, A; Gill-Thwaites, H	A study of the internal construct and predictive validity of the SMART assessment for emergence from vegetative state	BRAIN INJURY	2017	10.1080/02699052.2016.1225983	http://dx.doi.org/10.1080/02699052.2016.1225983
1027	Thibaut, A; Wannez, S; Donneau, AF; Chatelle, C; Gosseries, O; Bruno, MA; Laureys, S	Controlled clinical trial of repeated prefrontal tDCS in patients with chronic minimally conscious state	BRAIN INJURY	2017	10.1080/02699052.2016.1274776	http://dx.doi.org/10.1080/02699052.2016.1274776
1028	Wang, WZ; Liu, LX; Jiang, P; Chen, C; Zhang, T	Levodopa improves learning and memory ability on global cerebral ischemia-reperfusion injured rats in the Morris water maze test	NEUROSCIENCE LETTERS	2017	10.1016/j.neulet.2016.11.026	http://dx.doi.org/10.1016/j.neulet.2016.11.026
1029	Wannez, S; Vanhaudenhuyse, A; Laureys, S; Bredart, S	Mirror efficiency in the assessment of visual pursuit in patients in minimally conscious state	BRAIN INJURY	2017	10.1080/02699052.2017.1376755	http://dx.doi.org/10.1080/02699052.2017.1376755
1030	Zang, ZP; Xu, XI; Xu, SM	The efficacy of therapeutic hypothermia in adult patients with traumatic brain injury: a systematic review and meta-analysis	INTERNATIONAL JOURNAL OF CLINICAL AND EXPERIMENTAL MEDICINE	2017
1031	Zheng, ZS; Reggente, N; Lutkenhoff, E; Owen, AM; Monti, MM	Disentangling disorders of consciousness: Insights from diffusion tensor imaging and machine learning	HUMAN BRAIN MAPPING	2017	10.1002/hbm.23370	http://dx.doi.org/10.1002/hbm.23370
1032	Naro, A; Leo, A; Buda, A; Manuli, A; Bramanti, A; Bramanti, P; Calabro, RS	Do you see me? The role of visual fixation consciousness differential diagnosis	BRAIN RESEARCH	2016	10.1016/j.brainres.2016.10.015	http://dx.doi.org/10.1016/j.brainres.2016.10.015
1033	Long, JY; Xie, QY; Ma, Q; Urbin, MA; Liu, LQ; Weng, L; Huang, XQ; Yu, RH; Li, YQ; Huang, RW	Distinct Interactions between Fronto-Parietal and Default Mode Networks in Impaired Consciousness	SCIENTIFIC REPORTS	2016	10.1038/srep38866	http://dx.doi.org/10.1038/srep38866
1034	Fischer, DB; Boes, AD; Demertzi, A; Evrard, HC; Laureys, S; Edlow, BL; Liu, HS; Saper, CB; Pascual-Leone, A; Fox, MD; Geerling, JC	A human brain network derived from coma-causing brainstem lesions	NEUROLOGY	2016	10.1212/WNL.0000000000003404	http://dx.doi.org/10.1212/WNL.0000000000003404
1035	Bartolo, M; Chio, A; Ferrari, S; Tassorelli, C; Tamburin, S; Avenali, M; Azicnuda, E; Calvo, A; Caraceni, AT; Defazio, G; De Icco, R; Formisano, R; Franzoni, S; Greco, E; Jedrychowska, I; Magrinelli, F; Manera, U; Marchioni, E; Mariotto, S; Monaco, S; Pace, A; Saviola, D; Springhetti, I; Tinazzi, M; De Tanti, A	Assessing and treating pain in movement disorders, amyotrophic lateral sclerosis, severe acquired brain injury, disorders of consciousness, dementia, oncology and neuroinfectivology Evidence and recommendations from the Italian Consensus Conference on Pain in Neurorehabilitation	EUROPEAN JOURNAL OF PHYSICAL AND REHABILITATION MEDICINE	2016
1036	Jang, SH; Yeo, SS	Injury of the lower ascending reticular activating system in patients with pontine hemorrhage Diffusion tensor imaging study	MEDICINE	2016	10.1097/MD.0000000000005527	http://dx.doi.org/10.1097/MD.0000000000005527
1037	Jang, SH; Chang, CH; Jung, YJ; Seo, YS	Change of ascending reticular activating system with recovery from vegetative state to minimally conscious state in a stroke patient	MEDICINE	2016	10.1097/MD.0000000000005234	http://dx.doi.org/10.1097/MD.0000000000005234
1038	Liepert, J	Update on pharmacotherapy for stroke and traumatic brain injury recovery during rehabilitation	CURRENT OPINION IN NEUROLOGY	2016	10.1097/WCO.0000000000000381	http://dx.doi.org/10.1097/WCO.0000000000000381
1039	Pistoia, F; Sacco, S; Stewart, J; Sara, M; Carolei, A	Disorders of Consciousness: Painless or Painful Conditions?-Evidence from Neuroimaging Studies	BRAIN SCIENCES	2016	10.3390/brainsci6040047	http://dx.doi.org/10.3390/brainsci6040047
1040	Romaniello, C; Simoni, C; Farinelli, M; Bertoletti, E; Pedone, V; Northoff, G	Emotional Burden, Quality of Life, and Coping Styles in Care Givers of Patients with Disorders of Consciousness Living in Italy: Preliminary Data	BRAIN IMPAIRMENT	2016	10.1017/BrImp.2016.26	http://dx.doi.org/10.1017/BrImp.2016.26
1041	Rudski, JM; Herbsman, B; Quitter, ED; Bilgram, N	Mind Perception and Willingness to Withdraw Life Support	NEUROETHICS	2016	10.1007/s12152-016-9269-4	http://dx.doi.org/10.1007/s12152-016-9269-4
1042	Toppi, J; Mattia, D; Risetti, M; Formisano, R; Babiloni, F; Astolfi, L	Testing the Significance of Connectivity Networks: Comparison of Different Assessing Procedures	IEEE TRANSACTIONS ON BIOMEDICAL ENGINEERING	2016	10.1109/TBME.2016.2621668	http://dx.doi.org/10.1109/TBME.2016.2621668
1043	Lesenfants, D; Habbal, D; Chatelle, C; Schnakers, C; Laureys, S; Noirhomme, Q	Electromyographic decoding of response to command in disorders of consciousness	NEUROLOGY	2016	10.1212/WNL.0000000000003333	http://dx.doi.org/10.1212/WNL.0000000000003333
1044	Lugo, ZR; Quitadamo, LR; Bianchi, L; Pellas, F; Veser, S; Lesenfants, D; Real, RGL; Herbert, C; Guger, C; Kotchoubey, B; Mattia, D; Kubler, A; Laureys, S; Noirhomme, Q	Cognitive Processing in Non-Communicative Patients: What Can Event-Related Potentials Tell Us?	FRONTIERS IN HUMAN NEUROSCIENCE	2016	10.3389/fnhum.2016.00569	http://dx.doi.org/10.3389/fnhum.2016.00569
1045	Klotz, A; Georg, J; Bucinska, L; Watanabe, S; Reimann, V; Januszewski, W; Sobotka, R; Jendrossek, D; Hess, WR; Forchhammer, K	Awakening of a Dormant Cyanobacterium from Nitrogen Chlorosis Reveals a Genetically Determined Program	CURRENT BIOLOGY	2016	10.1016/j.cub.2016.08.054	http://dx.doi.org/10.1016/j.cub.2016.08.054
1046	Cavaliere, C; Aiello, M; Di Perri, C; Amico, E; Martial, C; Thibaut, A; Laureys, S; Soddu, A	Functional Connectivity Substrates for tDCS Response in Minimally Conscious State Patients	FRONTIERS IN CELLULAR NEUROSCIENCE	2016	10.3389/fncel.2016.00257	http://dx.doi.org/10.3389/fncel.2016.00257
1047	Licastro, F; Hrelia, S; Porcellini, E; Malaguti, M; Di Stefano, C; Angeloni, C; Carbone, I; Simoncini, L; Piperno, R	Peripheral Inflammatory Markers and Antioxidant Response during the Post-Acute and Chronic Phase after Severe Traumatic Brain Injury	FRONTIERS IN NEUROLOGY	2016	10.3389/fneur.2016.00189	http://dx.doi.org/10.3389/fneur.2016.00189
1048	Annen, J; Heine, L; Ziegler, E; Frasso, G; Bahri, M; Di Perri, C; Stender, J; Martial, C; Wannez, S; D'ostilio, K; Amico, E; Antonopoulos, G; Bernard, C; Tshibanda, F; Hustinx, R; Laureys, S	Function-structure connectivity in patients with severe brain injury as measured by MRI-DWI and FDG-PET	HUMAN BRAIN MAPPING	2016	10.1002/hbm.23269	http://dx.doi.org/10.1002/hbm.23269
1049	Caicedo, C	Children With Special Health Care Needs: Child Health and Functioning Outcomes and Health Care Service Use	JOURNAL OF PEDIATRIC HEALTH CARE	2016	10.1016/j.pedhc.2015.12.003	http://dx.doi.org/10.1016/j.pedhc.2015.12.003
1050	Casarotto, S; Comanducci, A; Rosanova, M; Sarasso, S; Fecchio, M; Napolitani, M; Pigorini, A; Casali, A; Trimarchi, PD; Boly, M; Gosseries, O; Bodart, O; Curto, F; Landi, C; Mariotti, M; Devalle, G; Laureys, S; Tononi, G; Massimini, M	Stratification of unresponsive patients by an independently validated index of brain complexity	ANNALS OF NEUROLOGY	2016	10.1002/ana.24779	http://dx.doi.org/10.1002/ana.24779
1051	Covelli, V; Sattin, D; Giovannetti, AM; Scaratti, C; Willems, M; Leonardi, M	Caregiver's burden in disorders of consciousness: a longitudinal study	ACTA NEUROLOGICA SCANDINAVICA	2016	10.1111/ane.12550	http://dx.doi.org/10.1111/ane.12550
1052	Hirao, A; Abe, K; Takayama, K; Kondo, K; Yokota, O; Sato, Y; Norikiyo, T; Sato, S; Nakashima, T; Hayashi, H; Nakata, K; Asaba, H; Tanaka, K; Tanaka, R; Morisada, Y; Itakura, H; Honda, H; Okabe, N; Oshima, E; Terada, S	Heterogeneity of patients receiving artificial nutrition in Japanese psychiatric hospitals: a cross-sectional study	PSYCHOGERIATRICS	2016	10.1111/psyg.12173	http://dx.doi.org/10.1111/psyg.12173
1053	Hudetz, AG; Mashour, GA	Disconnecting Consciousness: Is There a Common Anesthetic End Point?	ANESTHESIA AND ANALGESIA	2016	10.1213/ANE.0000000000001353	http://dx.doi.org/10.1213/ANE.0000000000001353
1054	Juan, E; Nguissi, NAN; Tzovara, A; Viceic, D; Rusca, M; Oddo, M; Rossetti, AO; De Lucia, M	Evidence of trace conditioning in comatose patients revealed by the reactivation of EEG responses to alerting sounds	NEUROIMAGE	2016	10.1016/j.neuroimage.2016.07.039	http://dx.doi.org/10.1016/j.neuroimage.2016.07.039
1055	Matsumoto-Miyazaki, J; Asano, Y; Yonezawa, S; Nomura, Y; Ikegame, Y; Aki, T; Takenaka, S; Shinoda, J	Acupuncture Increases the Excitability of the Cortico-Spinal System in Patients with Chronic Disorders of Consciousness Following Traumatic Brain Injury	JOURNAL OF ALTERNATIVE AND COMPLEMENTARY MEDICINE	2016	10.1089/acm.2014.0356	http://dx.doi.org/10.1089/acm.2014.0356
1056	Matsumoto-Miyazaki, J; Asano, Y; Ikegame, Y; Kawasaki, T; Nomura, Y; Shinoda, J	Acupuncture Reduces Excitability of Spinal Motor Neurons in Patients with Spastic Muscle Overactivity and Chronic Disorder of Consciousness Following Traumatic Brain Injury	JOURNAL OF ALTERNATIVE AND COMPLEMENTARY MEDICINE	2016	10.1089/acm.2016.0180	http://dx.doi.org/10.1089/acm.2016.0180
1057	Muller, T; Bouleau, CR; Perona, P	Optimizing drip irrigation for eggplant crops in semi-arid zones using evolving thresholds	AGRICULTURAL WATER MANAGEMENT	2016	10.1016/j.agwat.2016.06.019	http://dx.doi.org/10.1016/j.agwat.2016.06.019
1058	Franceschini, M; Massimiani, MP; Paravati, S; Agosti, M	Return to Work: A Cut-Off of FIM Gain with Montebello Rehabilitation Factor Score in Order to Identify Predictive Factors in Subjects with Acquired Brain Injury	PLOS ONE	2016	10.1371/journal.pone.0165165	http://dx.doi.org/10.1371/journal.pone.0165165
1059	Bai, Y; Xa, XY; Kang, JN; Yin, XX; Yang, Y; He, JH; Li, XL	Evaluating the Effect of Repetitive Transcranial Magnetic Stimulation on Disorders of Consciousness by Using TMS-EEG	FRONTIERS IN NEUROSCIENCE	2016	10.3389/fnins.2016.00473	http://dx.doi.org/10.3389/fnins.2016.00473
1060	Shibahashi, K; Doi, T; Tanaka, S; Hoda, H; Chikuda, H; Sawada, Y; Takasu, Y; Chiba, K; Nozaki, T; Hamabe, Y; Ogata, T	The Serum Phosphorylated Neurofilament Heavy Subunit as a Predictive Marker for Outcome in Adult Patients after Traumatic Brain Injury	JOURNAL OF NEUROTRAUMA	2016	10.1089/neu.2015.4237	http://dx.doi.org/10.1089/neu.2015.4237
1061	Binder, H; Majdan, M; Tiefenboeck, TM; Fochtmann, A; Michel, M; Hajdu, S; Mauritz, W; Leitgeb, J	Management and outcome of traumatic epidural hematoma in 41 infants and children from a single center	ORTHOPAEDICS & TRAUMATOLOGY-SURGERY & RESEARCH	2016	10.1016/j.otsr.2016.06.003	http://dx.doi.org/10.1016/j.otsr.2016.06.003
1062	Byram, AC; Lee, G; Owen, AM; Ribary, U; Stoessl, AJ; Townson, A; Illes, J	Ethical and Clinical Considerations at the Intersection of Functional Neuroimaging and Disorders of Consciousness The Experts Weigh In	CAMBRIDGE QUARTERLY OF HEALTHCARE ETHICS	2016	10.1017/S0963180116000347	http://dx.doi.org/10.1017/S0963180116000347
1063	Claassen, J; Velazquez, A; Meyers, E; Witsch, J; Falo, MC; Park, S; Agarwal, S; Schmidt, JM; Schiff, ND; Sitt, JD; Naccache, L; Connolly, ES; Frey, HP	Bedside Quantitative Electroencephalography Improves Assessment of Consciousness in Comatose Subarachnoid Hemorrhage Patients	ANNALS OF NEUROLOGY	2016	10.1002/ana.24752	http://dx.doi.org/10.1002/ana.24752
1064	Fins, JJ	Giving Voice to Consciousness Neuroethics, Human Rights, and the Indispensability of Neuroscience	CAMBRIDGE QUARTERLY OF HEALTHCARE ETHICS	2016	10.1017/S0963180116000323	http://dx.doi.org/10.1017/S0963180116000323
1065	Glannon, W	The Value and Disvalue of Consciousness	CAMBRIDGE QUARTERLY OF HEALTHCARE ETHICS	2016	10.1017/S0963180116000335	http://dx.doi.org/10.1017/S0963180116000335
1066	Henriques, J; Gabriel, D; Grigoryeva, L; Haffen, E; Moulin, T; Aubry, R; Pazart, L; Ortega, JP	Protocol Design Challenges in the Detection of Awareness in Aware Subjects Using EEG Signals	CLINICAL EEG AND NEUROSCIENCE	2016	10.1177/1550059414560397	http://dx.doi.org/10.1177/1550059414560397
1067	Hodelin-Tablada, R	Minimally Conscious State: Evolution of Concept, Diagnosis and Treatment	MEDICC REVIEW	2016
1068	Magrassi, L; Maggioni, G; Pistarini, C; Di Perri, C; Bastianello, S; Zippo, AG; Iotti, GA; Biella, GEM; Imberti, R	Results of a prospective study (CATS) on the effects of thalamic stimulation in minimally conscious and vegetative state patients	JOURNAL OF NEUROSURGERY	2016	10.3171/2015.7.JNS15700	http://dx.doi.org/10.3171/2015.7.JNS15700
1069	Nelson, S; Edlow, BL; Wu, ON; Rosenthal, ES; Westover, MB; Rordorf, G	Default Mode Network Perfusion in Aneurysmal Subarachnoid Hemorrhage	NEUROCRITICAL CARE	2016	10.1007/s12028-016-0244-z	http://dx.doi.org/10.1007/s12028-016-0244-z
1070	Nishimura, T; Kohama, K; Osako, T; Yamada, T; Tanaka, H; Nakao, A; Kotani, J	Case of 24-week Fetus Delivered from Mother on Life Support with Brain-death from Suicide Attempt: Ethical Issues Associated with Severe Complications	ACTA MEDICA OKAYAMA	2016
1071	Pascarella, A; Trojano, L; Loreto, V; Bilo, L; Moretta, P; Estraneo, A	Long-term outcome of patients with disorders of consciousness with and without epileptiform activity and seizures: a prospective single centre cohort study	JOURNAL OF NEUROLOGY	2016	10.1007/s00415-016-8232-y	http://dx.doi.org/10.1007/s00415-016-8232-y
1072	Xu, WW; Kaur, H; Wang, XY; Li, HG	The Role of Magnetic Resonance Imaging in the Prediction of Minimally Conscious State After Traumatic Brain Injury	WORLD NEUROSURGERY	2016	10.1016/j.wneu.2016.06.123	http://dx.doi.org/10.1016/j.wneu.2016.06.123
1073	Hutchinson, PJ; Kolias, AG; Timofeev, IS; Corteen, EA; Czosnyka, M; Timothy, J; Anderson, I; Bulters, DO; Belli, A; Eynon, CA; Wadley, J; Mendelow, AD; Mitchell, PM; Wilson, MH; Critchley, G; Sahuquillo, J; Unterberg, A; Servadei, F; Teasdale, GM; Pickard, JD; Menon, DK; Murray, GD; Kirkpatrick, PJ	Trial of Decompressive Craniectomy for Traumatic Intracranial Hypertension	NEW ENGLAND JOURNAL OF MEDICINE	2016	10.1056/NEJMoa1605215	http://dx.doi.org/10.1056/NEJMoa1605215
1074	Naro, A; Bramanti, P; Leo, A; Cacciola, A; Bramanti, A; Manuli, A; Calabro, RS	Towards a method to differentiate chronic disorder of consciousness patients' awareness: The Low-Resolution Brain Electromagnetic Tomography Analysis	JOURNAL OF THE NEUROLOGICAL SCIENCES	2016	10.1016/j.jns.2016.07.016	http://dx.doi.org/10.1016/j.jns.2016.07.016
1075	Xiao, J; Xie, QY; He, YB; Yu, TY; Lu, SL; Huang, NM; Yu, RH; Li, YQ	An Auditory BCI System for Assisting CRS-R Behavioral Assessment in Patients with Disorders of Consciousness	SCIENTIFIC REPORTS	2016	10.1038/srep32917	http://dx.doi.org/10.1038/srep32917
1076	Fiacconi, CM; Owen, AM	Using facial electromyography to detect preserved emotional processing in disorders of consciousness: A proof-of-principle study	CLINICAL NEUROPHYSIOLOGY	2016	10.1016/j.clinph.2016.06.006	http://dx.doi.org/10.1016/j.clinph.2016.06.006
1077	Gibson, RM; Chennu, S; Fernandez-Espejo, D; Naci, L; Owen, AM; Cruse, D	Somatosensory attention identifies both overt and covert awareness in disorders of consciousness	ANNALS OF NEUROLOGY	2016	10.1002/ana.24726	http://dx.doi.org/10.1002/ana.24726
1078	Honeybul, S; Ho, KM	Predicting long-term neurological outcomes after severe traumatic brain injury requiring decompressive craniectomy: A comparison of the CRASH and IMPACT prognostic models	INJURY-INTERNATIONAL JOURNAL OF THE CARE OF THE INJURED	2016	10.1016/j.injury.2016.04.017	http://dx.doi.org/10.1016/j.injury.2016.04.017
1079	Horki, P; Bauernfeind, G; Schippinger, W; Pichler, G; Muller-Putz, GR	Evaluation of induced and evoked changes in EEG during selective attention to verbal stimuli	JOURNAL OF NEUROSCIENCE METHODS	2016	10.1016/j.jneumeth.2016.06.015	http://dx.doi.org/10.1016/j.jneumeth.2016.06.015
1080	Kapapa, T; Brand, C; Wirtz, CR; Woischneck, D	Outcome After Decompressive Craniectomy in Different Pathologies	WORLD NEUROSURGERY	2016	10.1016/j.wneu.2016.06.075	http://dx.doi.org/10.1016/j.wneu.2016.06.075
1081	Key, AP; Jones, D; Peters, SU	Response to own name in children: ERP study of auditory social information processing	BIOLOGICAL PSYCHOLOGY	2016	10.1016/j.biopsycho.2016.07.016	http://dx.doi.org/10.1016/j.biopsycho.2016.07.016
1082	Marques, S; Carmo, R; Ferreira, I; Bustorff, M; Sampaio, S; Pestana, M	Cryptococcosis in Renal Transplant Recipients: A Single-Center Experience	TRANSPLANTATION PROCEEDINGS	2016	10.1016/j.transproceed.2016.06.006	http://dx.doi.org/10.1016/j.transproceed.2016.06.006
1083	Naro, A; Leo, A; Buda, A; Manuli, A; Bramanti, A; Bramanti, P; Calabro, RS	Unravelling motor networks in patients with chronic disorders of consciousness: A promising minimally invasive approach	BRAIN RESEARCH	2016	10.1016/j.brainres.2016.06.012	http://dx.doi.org/10.1016/j.brainres.2016.06.012
1084	Nishiyama, M; Nagase, H; Tanaka, T; Fujita, K; Kusumoto, M; Kajihara, S; Yamaguchi, Y; Maruyama, A; Takeda, H; Uetani, Y; Tomioka, K; Toyoshima, D; Taniguchi-Ikeda, M; Morioka, I; Takada, S; Iijima, K	Short and long-term outcomes in children with suspected acute encephalopathy	BRAIN & DEVELOPMENT	2016	10.1016/j.braindev.2016.02.011	http://dx.doi.org/10.1016/j.braindev.2016.02.011
1085	Piarulli, A; Bergamasco, M; Thibaut, A; Cologan, V; Gosseries, O; Laureys, S	EEG ultradian rhythmicity differences in disorders of consciousness during wakefulness	JOURNAL OF NEUROLOGY	2016	10.1007/s00415-016-8196-y	http://dx.doi.org/10.1007/s00415-016-8196-y
1086	Samuel, G; Cribb, A; Owens, J; Williams, C	Relative Values: Perspectives on a Neuroimaging Technology From Above and Within the Ethical Landscape	JOURNAL OF BIOETHICAL INQUIRY	2016	10.1007/s11673-016-9725-1	http://dx.doi.org/10.1007/s11673-016-9725-1
1087	Hazell, AS	The Vegetative State and Stem Cells: Therapeutic Considerations	FRONTIERS IN NEUROLOGY	2016	10.3389/fneur.2016.00118	http://dx.doi.org/10.3389/fneur.2016.00118
1088	Bremare, A; Rapin, A; Veber, B; Beuret-Blanquart, F; Verin, E	Swallowing Disorders in Severe Brain Injury in the Arousal Phase	DYSPHAGIA	2016	10.1007/s00455-016-9707-9	http://dx.doi.org/10.1007/s00455-016-9707-9
1089	Chatelle, C; Bodien, YG; Carlowicz, C; Wannez, S; Charland-Verville, V; Gosseries, O; Laureys, S; Seel, RT; Giacino, JT	Detection and Interpretation of Impossible and Improbable Coma Recovery Scale-Revised Scores	ARCHIVES OF PHYSICAL MEDICINE AND REHABILITATION	2016	10.1016/j.apmr.2016.02.009	http://dx.doi.org/10.1016/j.apmr.2016.02.009
1090	Franke, LM; Walker, WC; Hoke, KW; Wares, JR	Distinction in EEG slow oscillations between chronic mild traumatic brain injury and PTSD	INTERNATIONAL JOURNAL OF PSYCHOPHYSIOLOGY	2016	10.1016/j.ijpsycho.2016.05.010	http://dx.doi.org/10.1016/j.ijpsycho.2016.05.010
1091	Gligorov, N	A Defense of Brain Death	NEUROETHICS	2016	10.1007/s12152-016-9252-0	http://dx.doi.org/10.1007/s12152-016-9252-0
1092	Kanchan, T; Atreya, A; Krishan, K	Aruna Shanbaug: Is Her Demise the End of the Road for Legislation on Euthanasia in India?	SCIENCE AND ENGINEERING ETHICS	2016	10.1007/s11948-015-9687-4	http://dx.doi.org/10.1007/s11948-015-9687-4
1093	Lechinger, J; Wielek, T; Blume, C; Pichler, G; Michitsch, G; Donis, J; Gruber, W; Schabus, M	Event-related EEG power modulations and phase connectivity indicate the focus of attention in an auditory own name paradigm	JOURNAL OF NEUROLOGY	2016	10.1007/s00415-016-8150-z	http://dx.doi.org/10.1007/s00415-016-8150-z
1094	Leo, A; Naro, A; Cannavo, A; Pisani, LR; Bruno, R; Salviera, C; Bramanti, P; Calabro, RS	Could autonomic system assessment be helpful in disorders of consciousness diagnosis? A neurophysiological study	EXPERIMENTAL BRAIN RESEARCH	2016	10.1007/s00221-016-4622-8	http://dx.doi.org/10.1007/s00221-016-4622-8
1095	Matz, O; Zdebik, C; Zechbauer, S; Bundgens, L; Litmathe, J; Willmes, K; Schulz, JB; Dafotakis, M	Lactate as a diagnostic marker in transient loss of consciousness	SEIZURE-EUROPEAN JOURNAL OF EPILEPSY	2016	10.1016/j.seizure.2016.06.014	http://dx.doi.org/10.1016/j.seizure.2016.06.014
1096	Frazzitta, G; Zivi, I; Valsecchi, R; Bonini, S; Maffia, S; Molatore, K; Sebastianelli, L; Zarucchi, A; Matteri, D; Ercoli, G; Maestri, R; Saltuari, L	Effectiveness of a Very Early Stepping Verticalization Protocol in Severe Acquired Brain Injured Patients: A Randomized Pilot Study in ICU	PLOS ONE	2016	10.1371/journal.pone.0158030	http://dx.doi.org/10.1371/journal.pone.0158030
1097	del Giudice, R; Blume, C; Wislowska, M; Wielek, T; Heib, DPJ; Schabus, M	The Voice of Anger: Oscillatory EEG Responses to Emotional Prosody	PLOS ONE	2016	10.1371/journal.pone.0159429	http://dx.doi.org/10.1371/journal.pone.0159429
1098	Balazs, S; Kermanshahi, K; Binder, H; Rattay, F; Bodis-Wollner, I	Gamma-Band Modulation and Coherence in the EEG by Involuntary Eye Movements in Patients in Unresponsive Wakefulness Syndrome	CLINICAL EEG AND NEUROSCIENCE	2016	10.1177/1550059415601756	http://dx.doi.org/10.1177/1550059415601756
1099	Caravasso, CF; De Pasquale, F; Ciurli, P; Catani, S; Formisano, R; Sabatini, U	The Default Mode Network Connectivity Predicts Cognitive Recovery in Severe Acquired Brain Injured Patients: A Longitudinal Study	JOURNAL OF NEUROTRAUMA	2016	10.1089/neu.2015.4003	http://dx.doi.org/10.1089/neu.2015.4003
1100	de Amorim, RLO; Nagumo, MM; Paiva, WS; de Andrade, AF; Teixeira, MJ	Current clinical approach to patients with disorders of consciousness	REVISTA DA ASSOCIACAO MEDICA BRASILEIRA	2016	10.1590/1806-9282.62.04.377	http://dx.doi.org/10.1590/1806-9282.62.04.377
1101	Di Perri, C; Bahri, MA; Amico, E; Thibaut, A; Heine, L; Antonopoulos, G; Charland-Verville, V; Wannez, S; Gomez, F; Hustinx, R; Tshibanda, L; Demertzi, A; Soddu, A; Laureys, S	Neural correlates of consciousness in patients who have emerged from a minimally conscious state: a cross-sectional multimodal imaging study	LANCET NEUROLOGY	2016	10.1016/S1474-4422(16)00111-3	http://dx.doi.org/10.1016/S1474-4422(16)00111-3
1102	Illes, J; Owen, AM; Byram, AC	Operationalizing Neuroimaging for Disorders of Consciousness: The Canadian Context	CANADIAN JOURNAL OF NEUROLOGICAL SCIENCES	2016	10.1017/cjn.2015.395	http://dx.doi.org/10.1017/cjn.2015.395
1103	Mallinson, T; Pape, TLB; Guernon, A	Responsiveness, Minimal Detectable Change, and Minimally Clinically Important Differences for the Disorders of Consciousness Scale	JOURNAL OF HEAD TRAUMA REHABILITATION	2016	10.1097/HTR.0000000000000184	http://dx.doi.org/10.1097/HTR.0000000000000184
1104	Naro, A; Bramanti, P; Leo, A; Russo, M; Calabro, RS	Transcranial Alternating Current Stimulation in Patients with Chronic Disorder of Consciousness: A Possible Way to Cut the Diagnostic Gordian Knot?	BRAIN TOPOGRAPHY	2016	10.1007/s10548-016-0489-z	http://dx.doi.org/10.1007/s10548-016-0489-z
1105	Tomaiuolo, F; Cecchetti, L; Gibson, RM; Logi, F; Owen, AM; Malasoma, F; Cozza, S; Pietrini, P; Ricciardi, E	Progression from Vegetative to Minimally Conscious State Is Associated with Changes in Brain Neural Response to Passive Tasks: A Longitudinal Single-Case Functional MRI Study	JOURNAL OF THE INTERNATIONAL NEUROPSYCHOLOGICAL SOCIETY	2016	10.1017/S1355617716000485	http://dx.doi.org/10.1017/S1355617716000485
1106	Pignat, JM; Mauron, E; Johr, J; de Keranflec'h, CG; Van De Ville, D; Preti, MG; Meskaldji, DE; Homberg, V; Laureys, S; Draganski, B; Frackowiak, R; Diserens, K	Outcome Prediction of Consciousness Disorders in the Acute Stage Based on a Complementary Motor Behavioural Tool	PLOS ONE	2016	10.1371/journal.pone.0156882	http://dx.doi.org/10.1371/journal.pone.0156882
1107	Giersch, A; Lalanne, L; Isope, P	Implicit Timing as the Missing Link between Neurobiological and Self Disorders in Schizophrenia?	FRONTIERS IN HUMAN NEUROSCIENCE	2016	10.3389/fnhum.2016.00303	http://dx.doi.org/10.3389/fnhum.2016.00303
1108	Forgacs, PB; Fridman, EA; Goldfine, AM; Schiff, ND	Isolation Syndrome after Cardiac Arrest and Therapeutic Hypothermia	FRONTIERS IN NEUROSCIENCE	2016	10.3389/fnins.2016.00259	http://dx.doi.org/10.3389/fnins.2016.00259
1109	Stender, J; Mortensen, KN; Thibaut, A; Darkner, S; Laureys, S; Gjedde, A; Kupers, R	The Minimal Energetic Requirement of Sustained Awareness after Brain Injury	CURRENT BIOLOGY	2016	10.1016/j.cub.2016.04.024	http://dx.doi.org/10.1016/j.cub.2016.04.024
1110	Blain-Moraes, S; Boshra, R; Ma, HK; Mah, R; Ruiter, K; Avidan, M; Connolly, JF; Mashour, GA	Normal Brain Response to Propofol in Advance of Recovery from Unresponsive Wakefulness Syndrome	FRONTIERS IN HUMAN NEUROSCIENCE	2016	10.3389/fnhum.2016.00248	http://dx.doi.org/10.3389/fnhum.2016.00248
1111	Bedini, G; Bersano, A; Sebastiano, DR; Sattin, D; Ciaraffa, F; Tosetti, V; Brenna, G; Franceschetti, S; Ciusani, E; Leonardi, M; Vela-Gomez, J; Boncoraglio, GB; Parati, EA	Is Period3 Genotype Associated With Sleep and Recovery in Patients With Disorders of Consciousness?	NEUROREHABILITATION AND NEURAL REPAIR	2016	10.1177/1545968315604398	http://dx.doi.org/10.1177/1545968315604398
1112	Bhatnagar, S; Iaccarino, MA; Zafonte, R	Pharmacotherapy in rehabilitation of post-acute traumatic brain injury	BRAIN RESEARCH	2016	10.1016/j.brainres.2016.01.021	http://dx.doi.org/10.1016/j.brainres.2016.01.021
1113	Bianciardi, M; Toschi, N; Eichner, C; Polimeni, JR; Setsompop, K; Brown, EN; Hamalainen, MS; Rosen, BR; Wald, LL	In vivo functional connectome of human brainstem nuclei of the ascending arousal, autonomic, and motor systems by high spatial resolution 7-Tesla fMRI	MAGNETIC RESONANCE MATERIALS IN PHYSICS BIOLOGY AND MEDICINE	2016	10.1007/s10334-016-0546-3	http://dx.doi.org/10.1007/s10334-016-0546-3
1114	Estraneo, A; Loreto, V; Guarino, I; Boemia, V; Paone, G; Moretta, P; Trojano, L	Standard EEG in diagnostic process of prolonged disorders of consciousness	CLINICAL NEUROPHYSIOLOGY	2016	10.1016/j.clinph.2016.03.021	http://dx.doi.org/10.1016/j.clinph.2016.03.021
1115	Evers, K	Neurotechnological assessment of consciousness disorders: five ethical imperatives	DIALOGUES IN CLINICAL NEUROSCIENCE	2016
1116	Gillon, R	Why I wrote my advance decision to refuse life-prolonging treatment: and why the law on sanctity of life remains problematic	JOURNAL OF MEDICAL ETHICS	2016	10.1136/medethics-2016-103538	http://dx.doi.org/10.1136/medethics-2016-103538
1117	Jang, SH; Hyun, YJ; Lee, HD	Recovery of consciousness and an injured ascending reticular activating system in a patient who survived cardiac arrest: A case report	MEDICINE	2016	10.1097/MD.0000000000004041	http://dx.doi.org/10.1097/MD.0000000000004041
1118	Kramer, CL; Wetzel, DR; Wijdicks, EFM	Devastating Delayed Leukoencephalopathy Associated with Bath Salt Inhalation	NEUROCRITICAL CARE	2016	10.1007/s12028-015-0226-6	http://dx.doi.org/10.1007/s12028-015-0226-6
1119	Marino, S; Bonanno, L; Giorgio, A	Functional connectivity in disorders of consciousness: methodological aspects and clinical relevance	BRAIN IMAGING AND BEHAVIOR	2016	10.1007/s11682-015-9417-1	http://dx.doi.org/10.1007/s11682-015-9417-1
1120	Otani, N; Wada, K; Toyooka, T; Fujii, K; Ueno, H; Tomura, S; Tomiyama, A; Nakao, Y; Yamamoto, T; Mori, K	Usefulness of Suction Decompression Method Combined with Extradural Temporopolar Approach During Clipping of Complicated Internal Carotid Artery Aneurysm	WORLD NEUROSURGERY	2016	10.1016/j.wneu.2016.02.120	http://dx.doi.org/10.1016/j.wneu.2016.02.120
1121	Pichler, G; Fazekas, F	Cardiopulmonary arrest is the most frequent cause of the unresponsive wakefulness syndrome: A prospective population-based cohort study in Austria	RESUSCITATION	2016	10.1016/j.resuscitation.2016.02.023	http://dx.doi.org/10.1016/j.resuscitation.2016.02.023
1122	Poulsen, I; Brix, P; Andersen, S; Westergaard, L; Guldager, R	Pain Assessment Scale for Patients With Disorders of Consciousness: A Preliminary Validation Study	JOURNAL OF NEUROSCIENCE NURSING	2016	10.1097/JNN.0000000000000206	http://dx.doi.org/10.1097/JNN.0000000000000206
1123	Romaniello, C; Bertoletti, E; Matera, N; Farinelli, M; Pedone, V	Morfeo Study II: Clinical Course and Complications in Patients With Long-Term Disorders of Consciousness	AMERICAN JOURNAL OF THE MEDICAL SCIENCES	2016	10.1016/j.amjms.2016.01.024	http://dx.doi.org/10.1016/j.amjms.2016.01.024
1124	Tucker, C; Sandhu, K	The Effectiveness of Zolpidem for the Treatment of Disorders of Consciousness	NEUROCRITICAL CARE	2016	10.1007/s12028-015-0227-5	http://dx.doi.org/10.1007/s12028-015-0227-5
1125	Holzinger, A; Pichrtova, M	Abiotic Stress Tolerance of Charophyte Green Algae: New Challenges for Omics Techniques	FRONTIERS IN PLANT SCIENCE	2016	10.3389/fpls.2016.00678	http://dx.doi.org/10.3389/fpls.2016.00678
1126	Hajra, SG; Liu, CC; Song, XW; Fickling, S; Liu, LE; Pawlowski, G; Jorgensen, JK; Smith, AM; Schnaider-Beeri, M; Van Den Broek, R; Rizzotti, R; Fisher, K; D'Arcy, RCN	Developing Brain Vital Signs: Initial Framework for Monitoring Brain Function Changes Over Time	FRONTIERS IN NEUROSCIENCE	2016	10.3389/fnins.2016.00211	http://dx.doi.org/10.3389/fnins.2016.00211
1127	Alrifai, MT; Alfadhel, M	Worsening of Seizures After Asparagine Supplementation in a Child with Asparagine Synthetase Deficiency	PEDIATRIC NEUROLOGY	2016	10.1016/j.pediatrneurol.2016.01.024	http://dx.doi.org/10.1016/j.pediatrneurol.2016.01.024
1128	Chen, JH; Zhu, J; He, JQ; Wang, YH; Chen, L; Zhang, CL; Zhou, JX; Yang, LK	Ultra-early microsurgical treatment within 24 h of SAH improves prognosis of poor-grade aneurysm combined with intracerebral hematoma	ONCOLOGY LETTERS	2016	10.3892/ol.2016.4327	http://dx.doi.org/10.3892/ol.2016.4327
1129	Hannawi, Y; Stevens, RD	Mapping the Connectome Following Traumatic Brain Injury	CURRENT NEUROLOGY AND NEUROSCIENCE REPORTS	2016	10.1007/s11910-016-0642-9	http://dx.doi.org/10.1007/s11910-016-0642-9
1130	Jang, S; Kim, S; Lee, H	Recovery From Vegetative State to Minimally Conscious State: A Case Report	AMERICAN JOURNAL OF PHYSICAL MEDICINE & REHABILITATION	2016	10.1097/PHM.0000000000000443	http://dx.doi.org/10.1097/PHM.0000000000000443
1131	Kinoshita, T; Yoshiya, K; Fujimoto, Y; Kajikawa, R; Kiguchi, T; Hara, M; Wakayama, A; Yoshimine, T	Decompressive Craniectomy in Conjunction With Evacuation of Intracranial Hemorrhagic Lesions Is Associated With Worse Outcomes in Elderly Patients With Traumatic Brain Injury: A Propensity Score Analysis	WORLD NEUROSURGERY	2016	10.1016/j.wneu.2016.01.071	http://dx.doi.org/10.1016/j.wneu.2016.01.071
1132	Koch, C; Massimini, M; Boly, M; Tononi, G	Neural correlates of consciousness: progress and problems	NATURE REVIEWS NEUROSCIENCE	2016	10.1038/nrn.2016.22	http://dx.doi.org/10.1038/nrn.2016.22
1133	Park, JH; Hong, D; Lee, J; Choi, IS	Cell-in-Shell Hybrids: Chemical Nanoencapsulation of Individual Cells	ACCOUNTS OF CHEMICAL RESEARCH	2016	10.1021/acs.accounts.6b00087	http://dx.doi.org/10.1021/acs.accounts.6b00087
1134	Rohlwink, UK; Donald, K; Gavine, B; Padayachy, L; Wilmshurst, JM; Fieggen, GA; Figaji, AA	Clinical characteristics and neurodevelopmental outcomes of children with tuberculous meningitis and hydrocephalus	DEVELOPMENTAL MEDICINE AND CHILD NEUROLOGY	2016	10.1111/dmcn.13054	http://dx.doi.org/10.1111/dmcn.13054
1135	Rosazza, C; Andronache, A; Sattin, D; Bruzzone, MG; Marotta, G; Nigri, A; Ferraro, S; Sebastiano, DR; Porcu, L; Bersano, A; Benti, R; Leonardi, M; D'Incerti, L; Minati, L	Multimodal Study of Default-Mode Network Integrity in Disorders of Consciousness	ANNALS OF NEUROLOGY	2016	10.1002/ana.24634	http://dx.doi.org/10.1002/ana.24634
1136	Schorr, B; Schlee, W; Arndt, M; Bender, A	Coherence in resting-state EEG as a predictor for the recovery from unresponsive wakefulness syndrome	JOURNAL OF NEUROLOGY	2016	10.1007/s00415-016-8084-5	http://dx.doi.org/10.1007/s00415-016-8084-5
1137	Trenado, C; Elben, S; Petri, D; Hirschmann, J; Groiss, SJ; Vesper, J; Schnitzler, A; Wojtecki, L	Combined Invasive Subcortical and Non-invasive Surface Neurophysiological Recordings for the Assessment of Cognitive and Emotional Functions in Humans	JOVE-JOURNAL OF VISUALIZED EXPERIMENTS	2016	10.3791/53466	http://dx.doi.org/10.3791/53466
1138	Sun, G; Shi, L; Pan, TH; Li, XL; Zhang, SG	Technique of ICP Monitored Stepwise Intracranial Decompression Effectively Reduces Postoperative Complications of Severe Bifrontal Contusion	FRONTIERS IN NEUROLOGY	2016	10.3389/fneur.2016.00056	http://dx.doi.org/10.3389/fneur.2016.00056
1139	Calabro, RS; Naro, A; De Luca, R; Russo, M; Caccamo, L; Manuli, A; Alagna, B; Aliquo, A; Bramanti, P	End-Of-Life Decisions in Chronic Disorders of Consciousness: Sacrality and Dignity as Factors	NEUROETHICS	2016	10.1007/s12152-016-9257-8	http://dx.doi.org/10.1007/s12152-016-9257-8
1140	Chatelle, C; De Val, MD; Catano, A; Chaskis, C; Seeldrayers, P; Laureys, S; Biston, P; Schnakers, C	Is the Nociception Coma Scale-Revised a Useful Clinical Tool for Managing Pain in Patients With Disorders of Consciousness?	CLINICAL JOURNAL OF PAIN	2016	10.1097/AJP.0000000000000259	http://dx.doi.org/10.1097/AJP.0000000000000259
1141	Glannon, W	Ethical issues in neuroprosthetics	JOURNAL OF NEURAL ENGINEERING	2016	10.1088/1741-2560/13/2/021002	http://dx.doi.org/10.1088/1741-2560/13/2/021002
1142	Lanzillo, B; Loreto, V; Calabrese, C; Estraneo, A; Moretta, P; Trojano, L	Does pain relief influence recovery of consciousness? A case report of a patient treated with ziconotide	EUROPEAN JOURNAL OF PHYSICAL AND REHABILITATION MEDICINE	2016
1143	Orito, K; Hirohata, M; Nakamura, Y; Takeshige, N; Aoki, T; Hattori, G; Sakata, K; Abe, T; Uchiyama, Y; Sakamoto, T; Morioka, M	Leakage Sign for Primary Intracerebral Hemorrhage A Novel Predictor of Hematoma Growth	STROKE	2016	10.1161/STROKEAHA.115.011578	http://dx.doi.org/10.1161/STROKEAHA.115.011578
1144	Schall, U	Is it time to move mismatch negativity into the clinic?	BIOLOGICAL PSYCHOLOGY	2016	10.1016/j.biopsycho.2015.09.001	http://dx.doi.org/10.1016/j.biopsycho.2015.09.001
1145	Weiss, N; Faugeras, F; Rohaut, B; Leconte, J; Lafeuille, E; Brossier, F; Bourmaleau, J; Lefebvre, S; Lafaye, C; Quirins, M; Valente, M; Brisson, H; Mayaux, J; Rudler, M; Brechot, N; Demeret, S; Bolgert, F; Robert, J; Naccache, L	Multidrug-resistant bacteria transmitted through high-density EEG in ICU	SEIZURE-EUROPEAN JOURNAL OF EPILEPSY	2016	10.1016/j.seizure.2016.03.005	http://dx.doi.org/10.1016/j.seizure.2016.03.005
1146	Wu, XH; Zhou, XL; Gao, L; Wu, X; Fei, L; Mao, Y; Hu, J; Zhou, LF	Diagnosis and Management of Combined Central Diabetes Insipidus and Cerebral Salt Wasting Syndrome After Traumatic Brain Injury	WORLD NEUROSURGERY	2016	10.1016/j.wneu.2015.10.011	http://dx.doi.org/10.1016/j.wneu.2015.10.011
1147	Naro, A; Leo, A; Cannavo, A; Buda, A; Bramanti, P; Calabro, RS	DO UNRESPONSIVE WAKEFULNESS SYNDROME PATIENTS FEEL PAIN? ROLE OF LASER-EVOKED POTENTIAL-INDUCED GAMMA-BAND OSCILLATIONS IN DETECTING CORTICAL PAIN PROCESSING	NEUROSCIENCE	2016	10.1016/j.neuroscience.2016.01.009	http://dx.doi.org/10.1016/j.neuroscience.2016.01.009
1148	Nguyen, A; Prugel-Bennett, A; Dasmahapatra, S	A Low Dimensional Approximation For Competence In Bacillus Subtilis	IEEE-ACM TRANSACTIONS ON COMPUTATIONAL BIOLOGY AND BIOINFORMATICS	2016	10.1109/TCBB.2015.2440275	http://dx.doi.org/10.1109/TCBB.2015.2440275
1149	Bagnato, S; Boccagni, C; Sant'Angelo, A; Prestandrea, C; Virgilio, V; Galardi, G	EEG epileptiform abnormalities at admission to a rehabilitation department predict the risk of seizures in disorders of consciousness following a coma	EPILEPSY & BEHAVIOR	2016	10.1016/j.yebeh.2015.12.012	http://dx.doi.org/10.1016/j.yebeh.2015.12.012
1150	Bajpai, V; Singh, A; Chandra, P; Negi, MPS; Kumar, N; Kumar, B	Analysis of phytochemical variations in dioecious Tinospora cordifolia stems using HPLC/QTOF MS/MS and UPLC/QqQ(LIT)-MS/MS	PHYTOCHEMICAL ANALYSIS	2016	10.1002/pca.2601	http://dx.doi.org/10.1002/pca.2601
1151	Bodien, YG; Carlowicz, CA; Chatelle, C; Giacino, JT	Sensitivity and Specificity of the Coma Recovery Scale-Revised Total Score in Detection of Conscious Awareness	ARCHIVES OF PHYSICAL MEDICINE AND REHABILITATION	2016	10.1016/j.apmr.2015.08.422	http://dx.doi.org/10.1016/j.apmr.2015.08.422
1152	Du Toit, J; Miller, F	THE ETHICS OF CONTINUED LIFE-SUSTAINING TREATMENT FOR THOSE DIAGNOSED AS BRAIN-DEAD	BIOETHICS	2016	10.1111/bioe.12178	http://dx.doi.org/10.1111/bioe.12178
1153	Fins, JJ; Wright, MS; Kraft, C; Rogers, A; Romani, MB; Godwin, S; Ulrich, MR	Whither the Improvement Standard? Coverage for Severe Brain Injury after Jimmo v. Sebelius	JOURNAL OF LAW MEDICINE & ETHICS	2016	10.1177/1073110516644209	http://dx.doi.org/10.1177/1073110516644209
1154	Formaggio, E; Cavinato, M; Storti, SF; Tonin, P; Piccione, F; Manganotti, P	Assessment of Event-Related EEG Power After Single-Pulse TMS in Unresponsive Wakefulness Syndrome and Minimally Conscious State Patients	BRAIN TOPOGRAPHY	2016	10.1007/s10548-015-0461-3	http://dx.doi.org/10.1007/s10548-015-0461-3
1155	Harun, R; Hare, KM; Brough, EM; Munoz, MJ; Grassi, CM; Torres, GE; Grace, AA; Wagner, AK	Fast-scan cyclic voltammetry demonstrates that L-DOPA produces dose-dependent, regionally selective bimodal effects on striatal dopamine kinetics invivo	JOURNAL OF NEUROCHEMISTRY	2016	10.1111/jnc.13444	http://dx.doi.org/10.1111/jnc.13444
1156	Komiyama, M; Terada, A; Ishiguro, T	Neuro-Interventions for the Neonates with Brain Arteriovenous Fistulas: With Special Reference to Access Routes	NEUROLOGIA MEDICO-CHIRURGICA	2016	10.2176/nmc.oa.2015-0336	http://dx.doi.org/10.2176/nmc.oa.2015-0336
1157	Livingston, DP; Tuong, TD; Isleib, TG; Murphy, JP	Differences between wheat genotypes in damage from freezing temperatures during reproductive growth	EUROPEAN JOURNAL OF AGRONOMY	2016	10.1016/j.eja.2015.12.002	http://dx.doi.org/10.1016/j.eja.2015.12.002
1158	Naro, A; Russo, M; Leo, A; Cannavo, A; Manuli, A; Bramanti, A; Bramanti, P; Calabro, RS	Cortical connectivity modulation induced by cerebellar oscillatory transcranial direct current stimulation in patients with chronic disorders of consciousness: A marker of covert cognition?	CLINICAL NEUROPHYSIOLOGY	2016	10.1016/j.clinph.2015.12.010	http://dx.doi.org/10.1016/j.clinph.2015.12.010
1159	Nigri, A; Ferraro, S; Bruzzone, MG; Nava, S; D'Incerti, L; Bertolino, N; Sattin, D; Leonardi, M; Lundstrom, JN	Central olfactory processing in patients with disorders of consciousness	EUROPEAN JOURNAL OF NEUROLOGY	2016	10.1111/ene.12907	http://dx.doi.org/10.1111/ene.12907
1160	Srihawan, C; Castelblanco, RL; Salazar, L; Wootton, SH; Aguilera, E; Ostrosky-Zeichner, L; Sandberg, DI; Choi, HA; Lee, K; Kitigawa, R; Tandon, N; Hasbun, R	Clinical Characteristics and Predictors of Adverse Outcome in Adult and Pediatric Patients With Healthcare-Associated Ventriculitis and Meningitis	OPEN FORUM INFECTIOUS DISEASES	2016	10.1093/ofid/ofw077	http://dx.doi.org/10.1093/ofid/ofw077
1161	Horvath, T; Fischer, U; Muller, L; Ott, S; Bassetti, CL; Wiest, R; Sendi, P; Schefold, JC	Mycoplasma-induced minimally conscious state	SPRINGERPLUS	2016	10.1186/s40064-016-1832-2	http://dx.doi.org/10.1186/s40064-016-1832-2
1162	Guldenmund, P; Soddu, A; Baquero, K; Vanhaudenhuyse, A; Bruno, MA; Gosseries, O; Laureys, S; Gomez, F	Structural brain injury in patients with disorders of consciousness: A voxel-based morphometry study	BRAIN INJURY	2016	10.3109/02699052.2015.1118765	http://dx.doi.org/10.3109/02699052.2015.1118765
1163	Li, ZL; Zhang, GN; Huang, GF; Wang, ZY; Tan, HB; Liu, JP; Li, AG	Intraoperative Combined Use of Somatosensory Evoked Potential, Microvascular Doppler Sonography, and Indocyanine Green Angiography in Clipping of Intracranial Aneurysm	MEDICAL SCIENCE MONITOR	2016
1164	Arnaldi, D; Terzaghi, M; Cremascoli, R; De Carli, F; Maggioni, G; Pistarini, C; Nobili, F; Moglia, A; Manni, R	The prognostic value of sleep patterns in disorders of consciousness in the sub-acute phase	CLINICAL NEUROPHYSIOLOGY	2016	10.1016/j.clinph.2015.10.042	http://dx.doi.org/10.1016/j.clinph.2015.10.042
1165	Bechtold, U; Penfold, CA; Jenkins, DJ; Legaie, R; Moore, JD; Lawson, T; Matthews, JSA; Vialet-Chabrand, SRM; Baxter, L; Subramaniam, S; Hickman, R; Florance, H; Sambles, C; Salmon, DL; Feil, R; Bowden, L; Hill, C; Baker, NR; Lunn, JE; Finkenstadt, B; Mead, A; Buchanan-Wollaston, V; Beynon, J; Rand, DA; Wild, DL; Denby, KJ; Ott, S; Smirnoff, N; Mullineaux, PM	Time-Series Transcriptomics Reveals That AGAMOUS-LIKE22 Affects Primary Metabolism and Developmental Processes in Drought-Stressed Arabidopsis	PLANT CELL	2016	10.1105/tpc.15.00910	http://dx.doi.org/10.1105/tpc.15.00910
1166	Keele, L; Meert, KL; Berg, RA; Dalton, H; Newth, CJL; Harrison, R; Wessel, DL; Shanley, T; Carcillo, J; Morrison, W; Funai, T; Holubkov, R; Dean, JM; Pollack, M	Limiting and Withdrawing Life Support in the PICU: For Whom Are These Options Discussed?	PEDIATRIC CRITICAL CARE MEDICINE	2016	10.1097/PCC.0000000000000614	http://dx.doi.org/10.1097/PCC.0000000000000614
1167	Maki-Marttunen, V; Castro, M; Olmos, L; Leiguarda, R; Villarreal, M	Modulation of the default-mode network and the attentional network by self-referential processes in patients with disorder of consciousness	NEUROPSYCHOLOGIA	2016	10.1016/j.neuropsychologia.2016.01.022	http://dx.doi.org/10.1016/j.neuropsychologia.2016.01.022
1168	Real, RGL; Veser, S; Erlbeck, H; Risetti, M; Vogel, D; Muller, F; Kotchoubey, B; Mattia, D; Kubler, A	Information processing in patients in vegetative and minimally conscious states	CLINICAL NEUROPHYSIOLOGY	2016	10.1016/j.clinph.2015.07.020	http://dx.doi.org/10.1016/j.clinph.2015.07.020
1169	Thul, A; Lechinger, J; Donis, J; Michitsch, G; Pichler, G; Kochs, EF; Jordan, D; Ilg, R; Schabus, M	EEG entropy measures indicate decrease of cortical information processing in Disorders of Consciousness	CLINICAL NEUROPHYSIOLOGY	2016	10.1016/j.clinph.2015.07.039	http://dx.doi.org/10.1016/j.clinph.2015.07.039
1170	Zhao, XB; Pang, SJ; Liu, F; Shan, TF; Li, J; Gao, SQ; Kim, HG	Intraspecific crossing of Saccharina japonica using distantly related unialgal gametophytes benefits kelp farming by improving blade quality and productivity at Sanggou Bay, China	JOURNAL OF APPLIED PHYCOLOGY	2016	10.1007/s10811-015-0597-2	http://dx.doi.org/10.1007/s10811-015-0597-2
1171	Arico, I; Naro, A; Pisani, LR; Leo, A; Muscara, N; De Salvo, S; Silvestri, R; Bramanti, P; Calabro, RS	Could combined sleep and pain evaluation be useful in the diagnosis of disorders of consciousness (DOC)? Preliminary findings	BRAIN INJURY	2016	10.3109/02699052.2015.1089595	http://dx.doi.org/10.3109/02699052.2015.1089595
1172	Dhamapurkar, SK; Rose, A; Florschutz, G; Wilson, BA	The natural history of continuing improvement in an individual after a long period of impaired consciousness: The story of I.J	BRAIN INJURY	2016	10.3109/02699052.2015.1094132	http://dx.doi.org/10.3109/02699052.2015.1094132
1173	Henriques, J; Pazart, L; Grigoryeva, L; Muzard, E; Beaussant, Y; Haffen, E; Moulin, T; Aubry, R; Ortega, JP; Gabriel, D	Bedside Evaluation of the Functional Organization of the Auditory Cortex in Patients with Disorders of Consciousness	PLOS ONE	2016	10.1371/journal.pone.0146788	http://dx.doi.org/10.1371/journal.pone.0146788
1174	Azabou, E; Fischer, C; Mauguiere, F; Vaugier, I; Annane, D; Sharshar, T; Lofaso, F	Prospective Cohort Study Evaluating the Prognostic Value of Simple EEG Parameters in Postanoxic Coma	CLINICAL EEG AND NEUROSCIENCE	2016	10.1177/1550059415612375	http://dx.doi.org/10.1177/1550059415612375
1175	Beukema, S; Gonzalez-Lara, LE; Finoia, P; Kamau, E; Allanson, J; Chennu, S; Gibson, RM; Pickard, JD; Owen, AM; Cruse, D	A hierarchy of event-related potential markers of auditory processing in disorders of consciousness	NEUROIMAGE-CLINICAL	2016	10.1016/j.nicl.2016.08.003	http://dx.doi.org/10.1016/j.nicl.2016.08.003
1176	Binzer, I; Schmidt, HU; Timmermann, T; Jochheim, M; Bender, A	Immediate responses to individual dialogic music therapy in patients in low awareness states	BRAIN INJURY	2016	10.3109/02699052.2016.1144082	http://dx.doi.org/10.3109/02699052.2016.1144082
1177	Calabro, RS; Milardi, D; Cacciola, A; Marra, A; Digangi, G; Casella, C; Manuli, A; De Luca, R; Silvestri, R; Bramanti, P	Moving into the wide clinical spectrum of consciousness disorders: Pearls, perils and pitfalls	MEDICINA-LITHUANIA	2016	10.1016/j.medici.2016.01.002	http://dx.doi.org/10.1016/j.medici.2016.01.002
1178	Cooray, GK; Garrido, MI; Brismar, T; Hyllienmark, L	The maturation of mismatch negativity networks in normal adolescence	CLINICAL NEUROPHYSIOLOGY	2016	10.1016/j.clinph.2015.06.026	http://dx.doi.org/10.1016/j.clinph.2015.06.026
1179	Daniele, A; Panza, F; Greco, A; Logroscino, G; Seripa, D	Can a Positive Allosteric Modulation of GABAergic Receptors Improve Motor Symptoms in Patients with Parkinson's Disease? The Potential Role of Zolpidem in the Treatment of Parkinson's Disease	PARKINSONS DISEASE	2016	10.1155/2016/2531812	http://dx.doi.org/10.1155/2016/2531812
1180	De Tanti, A; Saviola, D; Basagni, B; Cavatorta, S; Chiari, M; Casalino, S; De Bernardi, D; Galvani, R	Recovery of consciousness after 7 years in vegetative state of non-traumatic origin: A single case study	BRAIN INJURY	2016	10.3109/02699052.2016.1147078	http://dx.doi.org/10.3109/02699052.2016.1147078
1181	Eilander, HJ; Wijnen, VJM; Schouten, EJ; Lavrijsen, JCM	Ten-to-twelve years after specialized neurorehabilitation of young patients with severe disorders of consciousness: A follow-up study	BRAIN INJURY	2016	10.3109/02699052.2016.1170881	http://dx.doi.org/10.3109/02699052.2016.1170881
1182	Fais, P; Giraudo, C; Viero, A; Miotto, D; Bortolotti, F; Tagliaro, F; Montisci, M; Cecchetto, G	Micro computed tomography features of laryngeal fractures in a case of fatal manual strangulation	LEGAL MEDICINE	2016	10.1016/j.legalmed.2016.01.001	http://dx.doi.org/10.1016/j.legalmed.2016.01.001
1183	Gibson, RM; Owen, AM; Cruse, D	Brain-computer interfaces for patients with disorders of consciousness	BRAIN-COMPUTER INTERFACES: LAB EXPERIMENTS TO REAL-WORLD APPLICATIONS	2016	10.1016/bs.pbr.2016.04.003	http://dx.doi.org/10.1016/bs.pbr.2016.04.003
1184	Huang, ZR; Zhang, J; Wu, JS; Qin, PM; Wu, XH; Wang, ZY; Dai, R; Li, Y; Liang, WM; Mao, Y; Yang, Z; Zhang, JF; Wolff, A; Northoff, G	Decoupled temporal variability and signal synchronization of spontaneous brain activity in loss of consciousness: An fMRI study in anesthesia	NEUROIMAGE	2016	10.1016/j.neuroimage.2015.08.062	http://dx.doi.org/10.1016/j.neuroimage.2015.08.062
1185	Kempny, AM; James, L; Yelden, K; Duport, S; Farmer, S; Playford, ED; Leff, AP	Functional near infrared spectroscopy as a probe of brain function in people with prolonged disorders of consciousness	NEUROIMAGE-CLINICAL	2016	10.1016/j.nicl.2016.07.013	http://dx.doi.org/10.1016/j.nicl.2016.07.013
1186	Kitzinger, C; Kitzinger, J	Court applications for withdrawal of artificial nutrition and hydration from patients in a permanent vegetative state: family experiences	JOURNAL OF MEDICAL ETHICS	2016	10.1136/medethics-2015-102777	http://dx.doi.org/10.1136/medethics-2015-102777
1187	Kuceyeski, A; Shah, S; Dyke, JP; Bickel, S; Abdelnour, F; Schiff, ND; Voss, HU; Raj, A	The application of a mathematical model linking structural and functional connectomes in severe brain injury	NEUROIMAGE-CLINICAL	2016	10.1016/j.nicl.2016.04.006	http://dx.doi.org/10.1016/j.nicl.2016.04.006
1188	Langsjo, JW; Lehtimaki, K; Ruohonen, J; Sajanti, A; Sandell, S; Heikkila, HT; Brander, A; Saarinens, K; Herrala, L	Critical neural targets for (the level of) human consciousness: Arousal arrest and unconsciousness after sumatriptan administration	BRAIN INJURY	2016	10.1080/02699052.2016.1199908	http://dx.doi.org/10.1080/02699052.2016.1199908
1189	Lant, ND; Gonzalez-Lara, LE; Owen, AM; Fernandez-Espejo, D	Relationship between the anterior forebrain mesocircuit and the default mode network in the structural bases of disorders of consciousness	NEUROIMAGE-CLINICAL	2016	10.1016/j.nicl.2015.11.004	http://dx.doi.org/10.1016/j.nicl.2015.11.004
1190	Latchem, J; Kitzinger, J; Kitzinger, C	Physiotherapy for vegetative and minimally conscious state patients: family perceptions and experiences	DISABILITY AND REHABILITATION	2016	10.3109/09638288.2015.1005759	http://dx.doi.org/10.3109/09638288.2015.1005759
1191	Lin, CT; Ou, KW; Chiao, HY; Wang, CY; Chou, CY; Chen, SG; Lee, TP	Inferior Gluteal Artery Perforator Flap for Sacral Pressure Ulcer Reconstruction: A Retrospective Case Study of 11 Patients	OSTOMY WOUND MANAGEMENT	2016
1192	Liu, P; Gao, J; Pan, SW; Meng, FX; Pan, G; Li, JQ; Luo, BY	Effects of High-Frequency Repetitive Transcranial Magnetic Stimulation on Cerebral Hemodynamics in Patients with Disorders of Consciousness: A Sham-Controlled Study	EUROPEAN NEUROLOGY	2016	10.1159/000447325	http://dx.doi.org/10.1159/000447325
1193	Matsuda, N; Naraoka, M; Ohkuma, H; Shimamura, N; Ito, K; Asano, K; Hasegawa, S; Takemura, A	Effect of Cilostazol on Cerebral Vasospasm and Outcome in Patients with Aneurysmal Subarachnoid Hemorrhage: A Randomized, Double-Blind, Placebo-Controlled Trial	CEREBROVASCULAR DISEASES	2016	10.1159/000445509	http://dx.doi.org/10.1159/000445509
1194	Molteni, E; Avantaggiato, P; Formica, F; Pastore, V; Colombo, K; Galbiati, S; Arrigoni, F; Strazzer, S	Sleep/Wake Modulation of Polysomnographic Patterns has Prognostic Value in Pediatric Unresponsive Wakefulness Syndrome	JOURNAL OF CLINICAL SLEEP MEDICINE	2016	10.5664/jcsm.6052	http://dx.doi.org/10.5664/jcsm.6052
1195	Mouthon, AL; van Hedel, HJA; Meyer-Heim, A; Kurth, S; Ringli, M; Pugin, F; Huber, R	High-density electroencephalographic recordings during sleep in children with disorders of consciousness	NEUROIMAGE-CLINICAL	2016	10.1016/j.nicl.2016.03.012	http://dx.doi.org/10.1016/j.nicl.2016.03.012
1196	Park, SY; Wang, MJ; Jang, JW; Park, YH; Lim, JS; Youn, YC; Kim, J; Kim, S	The Clinical Stages of Sporadic Creutzfeldt-Jakob Disease with Met/Met Genotype in Korean Patients	EUROPEAN NEUROLOGY	2016	10.1159/000445768	http://dx.doi.org/10.1159/000445768
1197	Pu, XH; Chen, XF; Ye, JL	Effect of nasopharyngeal snorkel on respiratory function in patients with stroke	BIOMEDICAL RESEARCH-INDIA	2016
1198	Roquet, D; Foucher, JR; Froehlig, P; Renard, F; Pottecher, J; Besancenot, H; Schneider, F; Schenck, M; Kremer, S	Resting-state networks distinguish locked-in from vegetative state patients	NEUROIMAGE-CLINICAL	2016	10.1016/j.nicl.2016.06.003	http://dx.doi.org/10.1016/j.nicl.2016.06.003
1199	Soddu, A; Gomez, F; Heine, L; Di Perri, C; Bahri, MA; Voss, HU; Bruno, MA; Vanhaudenhuyse, A; Phillips, C; Demertzi, A; Chatelle, C; Schrouff, J; Thibaut, A; Charland-Verville, V; Noirhomme, Q; Salmon, E; Tshibanda, JFL; Schiff, ND; Laureys, S	Correlation between resting state fMRI total neuronal activity and PET metabolism in healthy controls and patients with disorders of consciousness	BRAIN AND BEHAVIOR	2016	10.1002/brb3.424	http://dx.doi.org/10.1002/brb3.424
1200	Steel, J; Ferguson, A; Spencer, E; Togher, L	Speech-language pathologists' perspectives on cognitive communication assessment during post-traumatic amnesia	BRAIN INJURY	2016	10.1080/02699052.2016.1174785	http://dx.doi.org/10.1080/02699052.2016.1174785
1201	Steppacher, I; Kaps, M; Kissler, J	Against the odds: a case study of recovery from coma after devastating prognosis	ANNALS OF CLINICAL AND TRANSLATIONAL NEUROLOGY	2016	10.1002/acn3.269	http://dx.doi.org/10.1002/acn3.269
1202	Swann, NC; de Hemptinne, C; Maher, RB; Stapleton, CA; Meng, LZ; Gelb, AW; Starr, PA	Motor System Interactions in the Beta Band Decrease during Loss of Consciousness	JOURNAL OF COGNITIVE NEUROSCIENCE	2016	10.1162/jocn_a_00884	http://dx.doi.org/10.1162/jocn_a_00884
1203	Werner, C; Byhahn, M; Hesse, S	Non-invasive brain stimulation to promote alertness and awareness in chronic patients with disorders of consciousness: Low-level, near-infrared laser stimulation vs. focused shock wave therapy	RESTORATIVE NEUROLOGY AND NEUROSCIENCE	2016	10.3233/RNN-150624	http://dx.doi.org/10.3233/RNN-150624
1204	Nawa, NE; Ando, H	Retrieving Binary Answers Using Whole-Brain Activity Pattern Classification	FRONTIERS IN HUMAN NEUROSCIENCE	2015	10.3389/fnhum.2015.00689	http://dx.doi.org/10.3389/fnhum.2015.00689
1205	Kang, XG; Yang, F; Li, W; Ma, C; Li, L; Jiang, W	Predictive value of EEG-awakening for behavioral awakening from coma	ANNALS OF INTENSIVE CARE	2015	10.1186/s13613-015-0094-4	http://dx.doi.org/10.1186/s13613-015-0094-4
1206	Nichol, A; French, C; Little, L; Haddad, S; Presneill, J; Arabi, Y; Bailey, M; Cooper, DJ; Duranteau, J; Huet, O; Mak, A; McArthur, C; Pettila, V; Skrifvars, M; Vallance, S; Varma, D; Wills, J; Bellomo, R	Erythropoietin in traumatic brain injury (EPO-TBI): a double-blind randomised controlled trial	LANCET	2015	10.1016/S0140-6736(15)00386-4	http://dx.doi.org/10.1016/S0140-6736(15)00386-4
1207	Naro, A; Russo, M; Leo, A; Rifici, C; Pollicino, P; Bramanti, P; Calabro, RS	Cortical Responsiveness to Nociceptive Stimuli in Patients with Chronic Disorders of Consciousness: Do C-Fiber Laser Evoked Potentials Have a Role?	PLOS ONE	2015	10.1371/journal.pone.0144713	http://dx.doi.org/10.1371/journal.pone.0144713
1208	Li, YQ; Pan, JH; He, YB; Wang, F; Laureys, S; Xie, QY; Yu, RH	Detecting number processing and mental calculation in patients with disorders of consciousness using a hybrid brain-computer interface system	BMC NEUROLOGY	2015	10.1186/s12883-015-0521-z	http://dx.doi.org/10.1186/s12883-015-0521-z
1209	Riganello, F; Cortese, MD; Arcuri, F; Quintieri, M; Dolce, G	How Can Music Influence the Autonomic Nervous System Response in Patients with Severe Disorder of Consciousness?	FRONTIERS IN NEUROSCIENCE	2015	10.3389/fnins.2015.00461	http://dx.doi.org/10.3389/fnins.2015.00461
1210	Silva, S; de Pasquale, F; Vuillaume, C; Riu, B; Loubinoux, I; Geeraerts, T; Seguin, T; Bounes, V; Fourcade, O; Demonet, JF; Peran, P	Disruption of posteromedial large-scale neural communication predicts recovery from coma	NEUROLOGY	2015	10.1212/WNL.0000000000002196	http://dx.doi.org/10.1212/WNL.0000000000002196
1211	Pistoia, F; Carolei, A; Iacoviello, D; Petracca, A; Sacco, S; Sara, M; Spezialetti, M; Placidi, G	EEG-detected olfactory imagery to reveal covert consciousness in minimally conscious state	BRAIN INJURY	2015	10.3109/02699052.2015.1075251	http://dx.doi.org/10.3109/02699052.2015.1075251
1212	Berl, MM; Walker, L; Modi, P; Irfanoglu, MO; Sarlls, JE; Nayak, A; Pierpaoli, C	Investigation of Vibration-Induced Artifact in Clinical Diffusion-Weighted Imaging of Pediatric Subjects	HUMAN BRAIN MAPPING	2015	10.1002/hbm.22846	http://dx.doi.org/10.1002/hbm.22846
1213	Demertzi, A; Vanhaudenhuyse, A; Noirhomme, Q; Faymonville, ME; Laureys, S	Hypnosis modulates behavioural measures and subjective ratings about external and internal awareness	JOURNAL OF PHYSIOLOGY-PARIS	2015	10.1016/j.jphysparis.2015.11.002	http://dx.doi.org/10.1016/j.jphysparis.2015.11.002
1214	Fernandez-Espejo, D; Rossit, S; Owen, AM	A Thalamocortical Mechanism for the Absence of Overt Motor Behavior in Covertly Aware Patients	JAMA NEUROLOGY	2015	10.1001/jamaneurol.2015.2614	http://dx.doi.org/10.1001/jamaneurol.2015.2614
1215	Koenig, MA; Kaplan, PW	Clinical Applications for EPs in the ICU	JOURNAL OF CLINICAL NEUROPHYSIOLOGY	2015	10.1097/WNP.0000000000000215	http://dx.doi.org/10.1097/WNP.0000000000000215
1216	Krewer, C; Luther, M; Koenig, E; Muller, F	Tilt Table Therapies for Patients with Severe Disorders of Consciousness: A Randomized, Controlled Trial	PLOS ONE	2015	10.1371/journal.pone.0143180	http://dx.doi.org/10.1371/journal.pone.0143180
1217	Pignat, JM; Johr, J; Diserens, K	From disorders of consciousness to early neurorehabilitation using assistive technologies in patients with severe brain damage	CURRENT OPINION IN NEUROLOGY	2015	10.1097/WCO.0000000000000264	http://dx.doi.org/10.1097/WCO.0000000000000264
1218	Qasmi, SA; Ghaffar, A; Hussain, Z; Mushtaq, J	Early autologous cranioplasty after decompressive hemi-craniectomy for severe traumatic brain injury	JOURNAL OF THE PAKISTAN MEDICAL ASSOCIATION	2015
1219	Qi, XH; Townsley, B; Aguilar-Martinez, JA; Yin, LH; Gao, XY; Hou, LP; Gao, MY; Li, ML	Cloning and characterization of the LFY homologue from Chinese cabbage (Brassica rapa subsp pekinensis)	HORTICULTURE ENVIRONMENT AND BIOTECHNOLOGY	2015	10.1007/s13580-015-0066-5	http://dx.doi.org/10.1007/s13580-015-0066-5
1220	Sattin, D; Minati, L; Rossi, D; Covelli, V; Giovannetti, AM; Rosazza, C; Bersano, A; Nigri, A; Leonardi, M	The Coma Recovery Scale Modified Score: a new scoring system for the Coma Recovery Scale-revised for assessment of patients with disorders of consciousness	INTERNATIONAL JOURNAL OF REHABILITATION RESEARCH	2015	10.1097/MRR.0000000000000135	http://dx.doi.org/10.1097/MRR.0000000000000135
1221	Li, R; Song, WQ; Du, JB; Huo, S; Shan, GX	Electrophysiological correlates of processing subject's own name	NEUROREPORT	2015	10.1097/WNR.0000000000000437	http://dx.doi.org/10.1097/WNR.0000000000000437
1222	Anaclet, C; Pedersen, NP; Ferrari, LL; Venner, A; Bass, CE; Arrigoni, E; Fuller, PM	Basal forebrain control of wakefulness and cortical rhythms	NATURE COMMUNICATIONS	2015	10.1038/ncomms9744	http://dx.doi.org/10.1038/ncomms9744
1223	Kissane, LA; Ikeda, B; Akizuki, R; Nozaki, S; Yoshimura, K; Ikegami, N	End-of-life preferences of the general public: Results from a Japanese national survey	HEALTH POLICY	2015	10.1016/j.healthpol.2015.04.014	http://dx.doi.org/10.1016/j.healthpol.2015.04.014
1224	Schnakers, C; Zasler, N	Assessment and Management of Pain in Patients With Disorders of Consciousness	PM&R	2015	10.1016/j.pmrj.2015.09.016	http://dx.doi.org/10.1016/j.pmrj.2015.09.016
1225	Schumann, EH	Keurbooms Estuary floods and sedimentation	SOUTH AFRICAN JOURNAL OF SCIENCE	2015
1226	Thibaut, A; Di Perri, C; Chatelle, C; Bruno, MA; Bahri, MA; Wannez, S; Piarulli, A; Bernard, C; Martial, C; Heine, L; Hustinx, R; Laureys, S	Clinical Response to tDCS Depends on Residual Brain Metabolism and Grey Matter Integrity in Patients With Minimally Conscious State	BRAIN STIMULATION	2015	10.1016/j.brs.2015.07.024	http://dx.doi.org/10.1016/j.brs.2015.07.024
1227	Yamal, JM; Benoit, JS; Doshi, P; Rubin, ML; Tilley, BC; Hannay, HJ; Robertson, CS	Association of transfusion red blood cell storage age and blood oxygenation, long-term neurologic outcome, and mortality in traumatic brain injury	JOURNAL OF TRAUMA AND ACUTE CARE SURGERY	2015	10.1097/TA.0000000000000834	http://dx.doi.org/10.1097/TA.0000000000000834
1228	De Salvo, S; Naro, A; Bonanno, L; Russo, M; Muscara, N; Bramanti, P; Marino, S	Assessment of nociceptive system in vegetative and minimally conscious state by using laser evoked potentials	BRAIN INJURY	2015	10.3109/02699052.2015.1071430	http://dx.doi.org/10.3109/02699052.2015.1071430
1229	Gollega, A; Meghji, C; Renton, S; Lazoruk, A; Haynes, E; Lawson, D; Ostapovitch, M	Multidisciplinary assessment measure for individuals with disorders of consciousness	BRAIN INJURY	2015	10.3109/02699052.2015.1071426	http://dx.doi.org/10.3109/02699052.2015.1071426
1230	Lei, J; Wang, L; Gao, GY; Cooper, E; Jiang, JY	Right Median Nerve Electrical Stimulation for Acute Traumatic Coma Patients	JOURNAL OF NEUROTRAUMA	2015	10.1089/neu.2014.3768	http://dx.doi.org/10.1089/neu.2014.3768
1231	Cortese, MD; Riganello, F; Arcuri, F; Pugliese, ME; Lucca, LF; Dolce, G; Sannita, WG	Coma recovery scale-r: variability in the disorder of consciousness	BMC NEUROLOGY	2015	10.1186/s12883-015-0455-5	http://dx.doi.org/10.1186/s12883-015-0455-5
1232	Cincotta, M; Giovannelli, F; Chiaramonti, R; Bianco, G; Godone, M; Battista, D; Cardinali, C; Borgheresi, A; Sighinolfi, A; D'Avanzo, AM; Breschi, M; Dine, Y; Lino, M; Zaccara, G; Viggiano, MP; Rossi, S	No effects of 20 Hz-rTMS of the primary motor cortex in vegetative state: A randomised, sham-controlled study	CORTEX	2015	10.1016/j.cortex.2015.07.027	http://dx.doi.org/10.1016/j.cortex.2015.07.027
1233	Estraneo, A; Moretta, P; De Tanti, A; Gatta, G; Giacino, JT; Trojano, L	An Italian multicentre validation study of the coma recovery scale-revised	EUROPEAN JOURNAL OF PHYSICAL AND REHABILITATION MEDICINE	2015
1234	Giovannetti, AM; Covelli, V; Sattin, D; Leonardi, M	Caregivers of patients with disorder of consciousness: burden, quality of life and social support	ACTA NEUROLOGICA SCANDINAVICA	2015	10.1111/ane.12392	http://dx.doi.org/10.1111/ane.12392
1235	Joubert, B; Kerschen, P; Zekeridou, A; Desestret, V; Rogemond, V; Chaffois, MO; Ducray, F; Larrue, V; Daubail, B; Idbaih, A; Psimaras, D; Antoine, JC; Delattre, JY; Honnorat, J	Clinical Spectrum of Encephalitis Associated With Antibodies Against the alpha-Amino-3-Hydroxy-5-Methyl-4-Isoxazolepropionic Acid Receptor Case Series and Review of the Literature	JAMA NEUROLOGY	2015	10.1001/jamaneurol.2015.1715	http://dx.doi.org/10.1001/jamaneurol.2015.1715
1236	Naro, A; Leo, A; Bramanti, P; Calabro, RS	Moving Toward Conscious Pain Processing Detection in Chronic Disorders of Consciousness: Anterior Cingulate Cortex Neuromodulation	JOURNAL OF PAIN	2015	10.1016/j.jpain.2015.06.014	http://dx.doi.org/10.1016/j.jpain.2015.06.014
1237	Patil, BL; Kumar, PL	Pigeonpea sterility mosaic virus: a legume-infecting Emaravirus from South Asia	MOLECULAR PLANT PATHOLOGY	2015	10.1111/mpp.12238	http://dx.doi.org/10.1111/mpp.12238
1238	Qin, PM; Wu, XH; Huang, ZR; Duncan, NW; Tang, WJ; Wolff, A; Hu, J; Gao, L; Jin, Y; Wu, X; Zhang, JF; Lu, L; Wu, CP; Qu, XY; Mao, Y; Weng, XC; Zhang, J; Northoff, G	How Are Different Neural Networks Related to Consciousness?	ANNALS OF NEUROLOGY	2015	10.1002/ana.24479	http://dx.doi.org/10.1002/ana.24479
1239	Qin, PM; Wu, XH; Duncan, NW; Bao, WQ; Tang, WJ; Zhang, ZW; Hu, J; Jin, Y; Wu, X; Gao, L; Lu, L; Guan, YH; Lane, T; Huang, ZR; Bodien, YG; Giacino, JT; Mao, Y; Northoff, G	GABA(A) Receptor Deficits Predict Recovery in Patients With Disorders of Consciousness: A Preliminary Multimodal [C-11]Flumazenil PET and fMRI Study	HUMAN BRAIN MAPPING	2015	10.1002/hbm.22883	http://dx.doi.org/10.1002/hbm.22883
1240	Hillam, RA; Goodship, AE; Skerry, TM	Peak strain magnitudes and rates in the tibia exceed greatly those in the skull: An in vivo study in a human subject	JOURNAL OF BIOMECHANICS	2015	10.1016/j.jbiomech.2015.06.021	http://dx.doi.org/10.1016/j.jbiomech.2015.06.021
1241	Kudenchuk, PJ; Sandroni, C; Drinhaus, HR; Bottiger, BW; Cariou, A; Sunde, K; Dworschak, M; Taccone, FS; Deye, N; Friberg, H; Laureys, S; Ledoux, D; Oddo, M; Legriel, S; Hantson, P; Diehl, JL; Laterre, PF	Breakthrough in cardiac arrest: reports from the 4th Paris International Conference	ANNALS OF INTENSIVE CARE	2015	10.1186/s13613-015-0064-x	http://dx.doi.org/10.1186/s13613-015-0064-x
1242	Wu, XH; Zou, QH; Hu, J; Tang, WJ; Mao, Y; Gao, L; Zhu, JH; Jin, Y; Wu, X; Lu, L; Zhang, YJ; Zhang, Y; Dai, ZJ; Gao, JH; Weng, XC; Zhou, LF; Northoff, G; Giacino, JT; He, Y; Yang, YH	Intrinsic Functional Connectivity Patterns Predict Consciousness Level and Recovery Outcome in Acquired Brain Injury	JOURNAL OF NEUROSCIENCE	2015	10.1523/JNEUROSCI.0415-15.2015	http://dx.doi.org/10.1523/JNEUROSCI.0415-15.2015
1243	Osborne, NR; Owen, AM; Fernandez-Espejo, D	The dissociation between command following and communication in disorders of consciousness: an fMRI study in healthy subjects	FRONTIERS IN HUMAN NEUROSCIENCE	2015	10.3389/fnhum.2015.00493	http://dx.doi.org/10.3389/fnhum.2015.00493
1244	Yao, S; Song, J; Gao, LC; Yan, Y; Huang, C; Ding, HC; Huang, H; He, YZ; Sun, RH; Xu, GZ	Thalamocortical Sensorimotor Circuit Damage Associated with Disorders of Consciousness for Diffuse Axonal Injury Patients	JOURNAL OF THE NEUROLOGICAL SCIENCES	2015	10.1016/j.jns.2015.06.044	http://dx.doi.org/10.1016/j.jns.2015.06.044
1245	Wang, H; Luo, L; Ye, ZP; Li, WS; Chen, C; Ba, YY; Ning, XJ; Guo, Y	Clipping of anterior communicating artery aneurysms in the early post-rupture stage via transorbital keyhole approach-Chinese neurosurgical experience	BRITISH JOURNAL OF NEUROSURGERY	2015	10.3109/02688697.2015.1023774	http://dx.doi.org/10.3109/02688697.2015.1023774
1246	Avantaggiato, P; Molteni, E; Formica, F; Gigli, GL; Valente, M; Lorenzut, S; de Biase, S; Arcieri, S; Locatelli, F; Strazzer, S	Polysomnographic Sleep Patterns in Children and Adolescents in Unresponsive Wakefulness Syndrome	JOURNAL OF HEAD TRAUMA REHABILITATION	2015	10.1097/HTR.0000000000000122	http://dx.doi.org/10.1097/HTR.0000000000000122
1247	Castro, M; Tillmann, B; Luaute, J; Corneyllie, A; Dailler, F; Andre-Obadia, N; Perrin, F	Boosting Cognition With Music in Patients With Disorders of Consciousness	NEUROREHABILITATION AND NEURAL REPAIR	2015	10.1177/1545968314565464	http://dx.doi.org/10.1177/1545968314565464
1248	Davceva, N; Basheska, N; Balazic, J	Diffuse Axonal Injury-A Distinct Clinicopathological Entity in Closed Head Injuries	AMERICAN JOURNAL OF FORENSIC MEDICINE AND PATHOLOGY	2015	10.1097/PAF.0000000000000168	http://dx.doi.org/10.1097/PAF.0000000000000168
1249	Demertzi, A; Antonopoulos, G; Heine, L; Voss, HU; Crone, JS; de Los Angeles, C; Bahri, MA; Di Perri, C; Vanhaudenhuyse, A; Charland-Verville, V; Kronbichler, M; Trinka, E; Phillips, C; Gomez, F; Tshibanda, L; Soddu, A; Schiff, ND; Whitfield-Gabrieli, S; Laureys, S	Intrinsic functional connectivity differentiates minimally conscious from unresponsive patients	BRAIN	2015	10.1093/brain/awv169	http://dx.doi.org/10.1093/brain/awv169
1250	Gray-Edwards, HL; Brunson, BL; Holland, M; Hespel, AM; Bradbury, AM; McCurdy, VJ; Beadlescomb, PM; Randle, AN; Salibi, N; Denney, TS; Beyers, RJ; Johnson, AK; Voyles, ML; Montgomery, RD; Wilson, DU; Hudson, JA; Cox, NR; Baker, HJ; Sena-Esteves, M; Martin, DR	Mucopolysaccharidosis-like phenotype in feline Sandhoff disease and partial correction after AAV gene therapy	MOLECULAR GENETICS AND METABOLISM	2015	10.1016/j.ymgme.2015.05.003	http://dx.doi.org/10.1016/j.ymgme.2015.05.003
1251	Halliday, S; Formby, A; Cookson, R	AN ASSESSMENT OF THE COURT'S ROLE IN THE WITHDRAWAL OF CLINICALLY ASSISTED NUTRITION AND HYDRATION FROM PATIENTS IN THE PERMANENT VEGETATIVE STATE	MEDICAL LAW REVIEW	2015	10.1093/medlaw/fwv026	http://dx.doi.org/10.1093/medlaw/fwv026
1252	Kirschen, MP; Walter, JK	Ethical Issues in Neuroprognostication after Severe Pediatric Brain Injury	SEMINARS IN PEDIATRIC NEUROLOGY	2015	10.1016/j.spen.2015.05.004	http://dx.doi.org/10.1016/j.spen.2015.05.004
1253	Kotlewska, I; Nowicka, A	Present self, past self and close-other: Event-related potential study of face and name detection	BIOLOGICAL PSYCHOLOGY	2015	10.1016/j.biopsycho.2015.07.015	http://dx.doi.org/10.1016/j.biopsycho.2015.07.015
1254	Miyata, K; Yoshimura, S; Hayashi, Y	Facilitating patients with disorders of consciousness to sit without trunk support: a qualitative study	JOURNAL OF CLINICAL NURSING	2015	10.1111/jocn.12834	http://dx.doi.org/10.1111/jocn.12834
1255	Pozzi, M; Conti, V; Locatelli, F; Galbiati, S; Radice, S; Citerio, G; Clementi, E; Strazzer, S	Paroxysmal Sympathetic Hyperactivity in Pediatric Rehabilitation: Clinical Factors and Acute Pharmacological Management	JOURNAL OF HEAD TRAUMA REHABILITATION	2015	10.1097/HTR.0000000000000084	http://dx.doi.org/10.1097/HTR.0000000000000084
1256	Renner, CIE	Interrelation between Neuroendocrine Disturbances and Medical Complications Encountered during Rehabilitation after TBI	JOURNAL OF CLINICAL MEDICINE	2015	10.3390/jcm4091815	http://dx.doi.org/10.3390/jcm4091815
1257	Lin, C; He, HQ; Li, Z; Liu, YL; Chao, HL; Ji, J; Liu, N	Efficacy of progesterone for moderate to severe traumatic brain injury: a meta-analysis of randomized clinical trials	SCIENTIFIC REPORTS	2015	10.1038/srep13442	http://dx.doi.org/10.1038/srep13442
1258	Fischer, DB; Truog, RD	What is a reflex? A guide for understanding disorders of consciousness	NEUROLOGY	2015	10.1212/WNL.0000000000001748	http://dx.doi.org/10.1212/WNL.0000000000001748
1259	Comte, A; Gabriel, D; Pazart, L; Magnin, E; Cretin, E; Haffen, E; Moulin, T; Aubry, R	ON THE DIFFICULTY TO COMMUNICATE WITH FMRI-BASED PROTOCOLS USED TO IDENTIFY COVERT AWARENESS	NEUROSCIENCE	2015	10.1016/j.neuroscience.2015.05.059	http://dx.doi.org/10.1016/j.neuroscience.2015.05.059
1260	Vogl, J; Heine, AM; Steinhoff, N; Weiss, K; Tucek, G	Neuroscientific and neuroanthropological perspectives in music therapy research and practice with patients with disorders of consciousness	FRONTIERS IN NEUROSCIENCE	2015	10.3389/fnins.2015.00273	http://dx.doi.org/10.3389/fnins.2015.00273
1261	Defrin, R; Amanzio, M; de Tommaso, M; Dimova, V; Filipovic, S; Finn, DP; Gimenez-Llort, L; Invitto, S; Jensen-Dahm, C; Lautenbacher, S; Oosterman, JM; Petrini, L; Pick, CG; Pickering, G; Vase, L; Kunz, M	Experimental pain processing in individuals with cognitive impairment: current state of the science	PAIN	2015	10.1097/j.pain.0000000000000195	http://dx.doi.org/10.1097/j.pain.0000000000000195
1262	Dragancea, I; Horn, J; Kuiper, M; Friberg, H; Ullen, S; Wetterslev, J; Cranshaw, J; Hassager, C; Nielsen, N; Cronberg, T	Neurological prognostication after cardiac arrest and targeted temperature management 33 degrees C versus 36 degrees C: Results from a randomised controlled clinical trial	RESUSCITATION	2015	10.1016/j.resuscitation.2015.04.013	http://dx.doi.org/10.1016/j.resuscitation.2015.04.013
1263	Estraneo, A; Moretta, P; Cardinale, V; De Tanti, A; Gatta, G; Giacino, JT; Trojano, L	A multicentre study of intentional behavioural responses measured using the Coma Recovery Scale-Revised in patients with minimally conscious state	CLINICAL REHABILITATION	2015	10.1177/0269215514556002	http://dx.doi.org/10.1177/0269215514556002
1264	Higuchi, Y; Hisamatsu, T	CsTFL1, a constitutive local repressor of flowering, modulates floral initiation by antagonising florigen complex activity in chrysanthemum	PLANT SCIENCE	2015	10.1016/j.plantsci.2015.04.011	http://dx.doi.org/10.1016/j.plantsci.2015.04.011
1265	Li, L; Kang, XG; Qi, S; Xu, XX; Xiong, LZ; Zhao, G; Yin, H; Jiang, W	Brain response to thermal stimulation predicts outcome of patients with chronic disorders of consciousness	CLINICAL NEUROPHYSIOLOGY	2015	10.1016/j.clinph.2014.10.148	http://dx.doi.org/10.1016/j.clinph.2014.10.148
1266	Naro, A; Russo, M; Leo, A; Bramanti, P; Quartarone, A; Calabro, RS	A Single Session of Repetitive Transcranial Magnetic Stimulation Over the Dorsolateral Prefrontal Cortex in Patients With Unresponsive Wakefulness Syndrome: Preliminary Results	NEUROREHABILITATION AND NEURAL REPAIR	2015	10.1177/1545968314562114	http://dx.doi.org/10.1177/1545968314562114
1267	Rohracher, A; Hofler, J; Kalss, G; Leitinger, M; Kuchukhidze, G; Deak, I; Dobesberger, J; Novak, H; Pilz, G; Zerbs, A; Trinka, E	Perampanel in patients with refractory and super-refractory status epilepticus in a neurological intensive care unit	EPILEPSY & BEHAVIOR	2015	10.1016/j.yebeh.2015.04.005	http://dx.doi.org/10.1016/j.yebeh.2015.04.005
1268	Roth, C; Deinsberger, W; Kleffmann, J; Ferbert, A	Intracranial pressure and cerebral perfusion pressure during apnoea testing for the diagnosis of brain death - an observational study	EUROPEAN JOURNAL OF NEUROLOGY	2015	10.1111/ene.12727	http://dx.doi.org/10.1111/ene.12727
1269	Spiotta, AM; Vargas, J; Hawk, H; Turner, R; Chaudry, MI; Battenhouse, H; Turk, AS	Impact of the ASPECT scores and distribution on outcome among patients undergoing thrombectomy for acute ischemic stroke	JOURNAL OF NEUROINTERVENTIONAL SURGERY	2015	10.1136/neurintsurg-2014-011195	http://dx.doi.org/10.1136/neurintsurg-2014-011195
1270	Thibaut, A; Chatelle, C; Wannez, S; Deltombe, T; Stender, J; Schnakers, C; Laureys, S; Gosseries, O	Spasticity in disorders of consciousness: a behavioral study	EUROPEAN JOURNAL OF PHYSICAL AND REHABILITATION MEDICINE	2015
1271	Villa, F; Colombo, K; Pastore, V; Locatelli, F; Molteni, E; Galbiati, S; Galbiati, S; Strazzer, S	LOCFAS-Assessed Evolution of Cognitive and Behavioral Functioning in a Sample of Pediatric Patients With Severe Acquired Brain Injury in the Postacute Phase	JOURNAL OF CHILD NEUROLOGY	2015	10.1177/0883073814553798	http://dx.doi.org/10.1177/0883073814553798
1272	Zhao, R; Shi, W; Yu, JZ; Gao, XF; Li, H	Complete Intestinal Obstruction and Necrosis as a Complication of a Ventriculoperitoneal Shunt in Children A Report of 2 Cases and Systematic Literature Review	MEDICINE	2015	10.1097/MD.0000000000001375	http://dx.doi.org/10.1097/MD.0000000000001375
1273	Riganello, F; Cortese, MD; Dolce, G; Lucca, LF; Sannita, WG	The Autonomic System Functional State Predicts Responsiveness in Disorder of Consciousness	JOURNAL OF NEUROTRAUMA	2015	10.1089/neu.2014.3539	http://dx.doi.org/10.1089/neu.2014.3539
1274	Aaron, S; Mani, S; Prabhakar, AT; Karthik, K; Patil, AKB; Babu, PS; Alexander, M	Stuck with a drowsy patient, evoke the Percheron	NEUROLOGY INDIA	2015	10.4103/0028-3886.162045	http://dx.doi.org/10.4103/0028-3886.162045
1275	Cavinato, M; Genna, C; Manganotti, P; Formaggio, E; Storti, SF; Campostrini, S; Arcaro, C; Casanova, E; Petrone, V; Piperno, R; Piccione, F	Coherence and Consciousness: Study of Fronto-Parietal Gamma Synchrony in Patients with Disorders of Consciousness	BRAIN TOPOGRAPHY	2015	10.1007/s10548-014-0383-5	http://dx.doi.org/10.1007/s10548-014-0383-5
1276	Gale, SW; Li, JH; Kinoshita, A; Yukawa, T	Studies in Asian Nervilia (Orchidaceae) V: Nervilia futago, a Cryptic New Species from Southwest Japan Confirmed by Morphological, Cytological, and Molecular Analyses	SYSTEMATIC BOTANY	2015	10.1600/036364415X688772	http://dx.doi.org/10.1600/036364415X688772
1277	Graham, M; Weijer, C; Peterson, A; Naci, L; Cruse, D; Fernandez-Espejo, D; Gonzalez-Lara, L; Owen, AM	Acknowledging awareness: informing families of individual research results for patients in the vegetative state	JOURNAL OF MEDICAL ETHICS	2015	10.1136/medethics-2014-102078	http://dx.doi.org/10.1136/medethics-2014-102078
1278	Klingshirn, H; Grill, E; Bender, A; Strobl, R; Mittrach, R; Braitmayer, K; Muller, M	QUALITY OF EVIDENCE OF REHABILITATION INTERVENTIONS IN LONG-TERM CARE FOR PEOPLE WITH SEVERE DISORDERS OF CONSCIOUSNESS AFTER BRAIN INJURY: A SYSTEMATIC REVIEW	JOURNAL OF REHABILITATION MEDICINE	2015	10.2340/16501977-1983	http://dx.doi.org/10.2340/16501977-1983
1279	Laouchedi, M; Galanaud, D; Delmaire, C; Fernandez-Vidal, S; Messe, A; Mesmoudi, S; Boumghar, FO; Pelegrini-Issac, M; Puybasset, L; Benali, H; Perlbarg, V	Deafferentation in thalamic and pontine areas in severe traumatic brain injury	JOURNAL OF NEURORADIOLOGY	2015	10.1016/j.neurad.2014.03.001	http://dx.doi.org/10.1016/j.neurad.2014.03.001
1280	Lutkenhoff, ES; Chiang, J; Tshibanda, L; Kamau, E; Kirsch, M; Pickard, JD; Laureys, S; Owen, AM; Monti, MM	Thalamic and extrathalamic mechanisms of consciousness after severe brain injury	ANNALS OF NEUROLOGY	2015	10.1002/ana.24423	http://dx.doi.org/10.1002/ana.24423
1281	Mohanty, SS; Rao, NN; Dash, KK; Nashikkar, PS	Postencephalitic bilateral heterotopic ossification of the hip in a pediatric patient	JOURNAL OF PEDIATRIC ORTHOPAEDICS-PART B	2015	10.1097/BPB.0000000000000130	http://dx.doi.org/10.1097/BPB.0000000000000130
1282	Pape, TLB; Rosenow, JM; Steiner, M; Parrish, T; Guernon, A; Harton, B; Patil, V; Bhaumik, DK; McNamee, S; Walker, M; Froehlich, K; Burress, C; Odle, C; Wang, X; Herrold, AA; Zhao, WH; Reda, D; Mallinson, T; Conneely, M; Nemeth, AJ	Placebo-Controlled Trial of Familiar Auditory Sensory Training for Acute Severe Traumatic Brain Injury: A Preliminary Report	NEUROREHABILITATION AND NEURAL REPAIR	2015	10.1177/1545968314554626	http://dx.doi.org/10.1177/1545968314554626
1283	Thibaut, A; Deltombe, T; Wannez, S; Gosseries, O; Ziegler, E; Dieni, C; Deroy, M; Laureys, S	Impact of soft splints on upper limb spasticity in chronic patients with disorders of consciousness: A randomized, single-blind, controlled trial	BRAIN INJURY	2015	10.3109/02699052.2015.1005132	http://dx.doi.org/10.3109/02699052.2015.1005132
1284	Wang, F; He, YB; Pan, JH; Xie, QY; Yu, RH; Zhang, R; Li, YQ	A Novel Audiovisual Brain-Computer Interface and Its Application in Awareness Detection	SCIENTIFIC REPORTS	2015	10.1038/srep09962	http://dx.doi.org/10.1038/srep09962
1285	Holler, Y; Trinka, E	Is there a relation between EEG-slow waves and memory dysfunction in epilepsy? A critical appraisal	FRONTIERS IN HUMAN NEUROSCIENCE	2015	10.3389/fnhum.2015.00341	http://dx.doi.org/10.3389/fnhum.2015.00341
1286	Burkle, CM; Tessmer-Tuck, J; Wijdicks, EF	Medical, legal, and ethical challenges associated with pregnancy and catastrophic brain injury	INTERNATIONAL JOURNAL OF GYNECOLOGY & OBSTETRICS	2015	10.1016/j.ijgo.2014.12.011	http://dx.doi.org/10.1016/j.ijgo.2014.12.011
1287	Caicedo, C	Health and Functioning of Families of Children With Special Health Care Needs Cared for in Home Care, Long-term Care, and Medical Day Care Settings	JOURNAL OF DEVELOPMENTAL AND BEHAVIORAL PEDIATRICS	2015	10.1097/DBP.0000000000000167	http://dx.doi.org/10.1097/DBP.0000000000000167
1288	Edgar, A; Kitzinger, C; Kitzinger, J	Interpreting chronic disorders of consciousness: medical science and family experience	JOURNAL OF EVALUATION IN CLINICAL PRACTICE	2015	10.1111/jep.12220	http://dx.doi.org/10.1111/jep.12220
1289	Friess, SH; Lapidus, JB; Brody, DL	Decompressive Craniectomy Reduces White Matter Injury after Controlled Cortical Impact in Mice	JOURNAL OF NEUROTRAUMA	2015	10.1089/neu.2014.3564	http://dx.doi.org/10.1089/neu.2014.3564
1290	Goudarzi, F; Abedi, H; Zarea, K; Ahmadi, F	Multiple Victims: The Result of Caring Patients in Vegetative State	IRANIAN RED CRESCENT MEDICAL JOURNAL	2015	10.5812/ircmj.23571	http://dx.doi.org/10.5812/ircmj.23571
1291	Khawaja, AM; DeWolfe, JL; Miller, D; Szaflarski, JP	New-onset refractory status epilepticus (NORSE) - The potential role for immunotherapy	EPILEPSY & BEHAVIOR	2015	10.1016/j.yebeh.2015.04.054	http://dx.doi.org/10.1016/j.yebeh.2015.04.054
1292	Kirschner, A; Cruse, D; Chennu, S; Owen, AM; Hampshire, A	A P300-based cognitive assessment battery	BRAIN AND BEHAVIOR	2015	10.1002/brb3.336	http://dx.doi.org/10.1002/brb3.336
1293	Olson, DM; Kofke, WA; O'Phelan, K; Gupta, PK; Figueroa, SA; Smirnakis, SM; Leroux, PD; Suarez, JI	Global Monitoring in the Neurocritical Care Unit	NEUROCRITICAL CARE	2015	10.1007/s12028-015-0132-y	http://dx.doi.org/10.1007/s12028-015-0132-y
1294	Taveggia, G; Ragusa, I; Trani, V; Cuva, D; Angeretti, C; Fontanella, M; Panciani, PP; Borboni, A	Robotic tilt table reduces the occurrence of orthostatic hypotension over time in vegetative states	INTERNATIONAL JOURNAL OF REHABILITATION RESEARCH	2015	10.1097/MRR.0000000000000104	http://dx.doi.org/10.1097/MRR.0000000000000104
1295	Wieske, L; Verhamme, C; Witteveen, E; Bouwes, A; Dettling-Ihnenfeldt, DS; van der Schaaf, M; Schultz, MJ; van Schaik, IN; Horn, J	Feasibility and Diagnostic Accuracy of Early Electrophysiological Recordings for ICU-Acquired Weakness: An Observational Cohort Study	NEUROCRITICAL CARE	2015	10.1007/s12028-014-0066-9	http://dx.doi.org/10.1007/s12028-014-0066-9
1296	Lopez-Rolon, A; Bender, A	Hypoxia and Outcome Prediction in Early-Stage Coma (Project HOPE): an observational prospective cohort study	BMC NEUROLOGY	2015	10.1186/s12883-015-0337-x	http://dx.doi.org/10.1186/s12883-015-0337-x
1297	Pistoia, F; Sacco, S; Franceschini, M; Sara, M; Pistarini, C; Cazzulani, B; Simonelli, I; Pasqualetti, P; Carolei, A	Comorbidities: A Key Issue in Patients with Disorders of Consciousness	JOURNAL OF NEUROTRAUMA	2015	10.1089/neu.2014.3659	http://dx.doi.org/10.1089/neu.2014.3659
1298	Durka, PJ; Malinowska, U; Zieleniewska, M; O'Reilly, C; Rozanski, PT; Zygierewicz, JZ	Spindles in Svarog: framework and software for parametrization of EEG transients	FRONTIERS IN HUMAN NEUROSCIENCE	2015	10.3389/fnhum.7015.00258	http://dx.doi.org/10.3389/fnhum.7015.00258
1299	Bagnato, S; Boccagni, C; Sant'Angelo, A; Prestandrea, C; Mazzilli, R; Galardi, G	EEG predictors of outcome in patients with disorders of consciousness admitted for intensive rehabilitation	CLINICAL NEUROPHYSIOLOGY	2015	10.1016/j.clinph.2014.08.005	http://dx.doi.org/10.1016/j.clinph.2014.08.005
1300	Barber, HM; Carney, J; Alghabari, F; Gooding, MJ	Decimal growth stages for precision wheat production in changing environments?	ANNALS OF APPLIED BIOLOGY	2015	10.1111/aab.12207	http://dx.doi.org/10.1111/aab.12207
1301	Beljaars, DEA; Valckx, WJARM; Stepan, C; Donis, J; Lavrijsen, JCM	Prevalence Differences of Patients in Vegetative State in the Netherlands and Vienna, Austria: A Comparison of Values and Ethics	JOURNAL OF HEAD TRAUMA REHABILITATION	2015	10.1097/HTR.0000000000000058	http://dx.doi.org/10.1097/HTR.0000000000000058
1302	Fujiwara, A; Kobata, H	Paroxysmal sympathetic hyperactivity after near-hanging	AMERICAN JOURNAL OF EMERGENCY MEDICINE	2015	10.1016/j.ajem.2014.10.033	http://dx.doi.org/10.1016/j.ajem.2014.10.033
1303	Hirsch, KG; Mlynash, M; Jansen, S; Persoon, S; Eyngorn, I; Krasnokutsky, MV; Wijman, CAC; Fischbein, NJ	Prognostic Value of A Qualitative Brain MRI Scoring System After Cardiac Arrest	JOURNAL OF NEUROIMAGING	2015	10.1111/jon.12143	http://dx.doi.org/10.1111/jon.12143
1304	Jaimes, VJ	A New Species of Marsdenia (Apocynaceae, Asclepiadoideae) from the Pochutla Region in the State of Oaxaca, Mexico	NOVON	2015	10.3417/2012058	http://dx.doi.org/10.3417/2012058
1305	Schnakers, C; Giacino, JT; Lovstad, M; Habbal, D; Boly, M; Di, HB; Majerus, S; Laureys, S	Preserved Covert Cognition in Noncommunicative Patients With Severe Brain Injury?	NEUROREHABILITATION AND NEURAL REPAIR	2015	10.1177/1545968314547767	http://dx.doi.org/10.1177/1545968314547767
1306	Tzovara, A; Simonin, A; Oddo, M; Rossetti, AO; De Lucia, M	Neural detection of complex sound sequences in the absence of consciousness	BRAIN	2015	10.1093/brain/awv041	http://dx.doi.org/10.1093/brain/awv041
1307	Sculthorpe-Petley, L; Liu, C; Hajra, SG; Parvar, H; Satel, J; Trappenberg, TP; Boshra, R; D'Arcy, RCN	A rapid event-related potential (ERP) method for point-of-care evaluation of brain function: Development of the Halifax Consciousness Scanner	JOURNAL OF NEUROSCIENCE METHODS	2015	10.1016/j.jneumeth.2015.02.008	http://dx.doi.org/10.1016/j.jneumeth.2015.02.008
1308	Horsting, MWB; Franken, MD; Meulenbelt, J; van Klei, WA; de Lange, DW	The etiology and outcome of non-traumatic coma in critical care: a systematic review	BMC ANESTHESIOLOGY	2015	10.1186/s12871-015-0041-9	http://dx.doi.org/10.1186/s12871-015-0041-9
1309	Schurger, A; Sarigiannidis, I; Naccache, L; Sitt, JD; Dehaene, S	Cortical activity is more stable when sensory stimuli are consciously perceived	PROCEEDINGS OF THE NATIONAL ACADEMY OF SCIENCES OF THE UNITED STATES OF AMERICA	2015	10.1073/pnas.1418730112	http://dx.doi.org/10.1073/pnas.1418730112
1310	Haupt, WF; Hansen, HC; Janzen, RWC; Firsching, R; Galldiks, N	Coma and cerebral imaging	SPRINGERPLUS	2015	10.1186/s40064-015-0869-y	http://dx.doi.org/10.1186/s40064-015-0869-y
1311	Crone, JS; Schurz, M; Holler, Y; Bergmann, J; Monti, M; Schmid, E; Trinka, E; Kronbichler, M	Impaired consciousness is linked to changes in effective connectivity of the posterior cingulate cortex within the default mode network	NEUROIMAGE	2015	10.1016/j.neuroimage.2015.01.037	http://dx.doi.org/10.1016/j.neuroimage.2015.01.037
1312	Wang, FY; Di, HB; Hu, XH; Jing, S; Thibaut, A; Di Perri, C; Huang, WS; Nie, YZ; Schnakers, C; Laureys, S	Cerebral response to subject's own name showed high prognostic value in traumatic vegetative state	BMC MEDICINE	2015	10.1186/s12916-015-0330-7	http://dx.doi.org/10.1186/s12916-015-0330-7
1313	Bender, A; Jox, RJ; Grill, E; Straube, A; Lule, D	Persistent Vegetative State and Minimally Conscious State A systematic review and meta-analysis of diagnostic procedures	Deutsches Arzteblatt International	2015	10.3238/arztebl.2015.0235	http://dx.doi.org/10.3238/arztebl.2015.0235
1314	Gabriel, D; Henriques, J; Comte, A; Grigoryeva, L; Ortega, JP; Cretin, E; Brunotte, G; Haffen, E; Moulin, T; Aubry, R; Pazart, L	SUBSTITUTE OR COMPLEMENT? DEFINING THE RELATIVE PLACE OF EEG AND FMRI IN THE DETECTION OF VOLUNTARY BRAIN REACTIONS	NEUROSCIENCE	2015	10.1016/j.neuroscience.2015.01.053	http://dx.doi.org/10.1016/j.neuroscience.2015.01.053
1315	Koch, J; Freisinger, P; Feichtinger, RG; Zimmermann, FA; Rauscher, C; Wagentristl, HP; Konstantopoulou, V; Seidl, R; Haack, TB; Prokisch, H; Ahting, U; Sperl, W; Mayr, JA; Maier, EM	Mutations in TTC19: expanding the molecular, clinical and biochemical phenotype	ORPHANET JOURNAL OF RARE DISEASES	2015	10.1186/s13023-015-0254-5	http://dx.doi.org/10.1186/s13023-015-0254-5
1316	Calabro, RS; Cacciola, A; Bramanti, P; Milardi, D	Neural correlates of consciousness: what we know and what we have to learn!	NEUROLOGICAL SCIENCES	2015	10.1007/s10072-015-2072-x	http://dx.doi.org/10.1007/s10072-015-2072-x
1317	Fins, JJ	Nanotechnology, neuromodulation & the immune response: Discourse, materiality & ethics	BIOMEDICAL MICRODEVICES	2015	10.1007/s10544-015-9934-0	http://dx.doi.org/10.1007/s10544-015-9934-0
1318	Hoffmann, M; Carpenter, TA; Williams, GB; Sawiak, SJ	A survey of patient motion in disorders of consciousness and optimization of its retrospective correction	MAGNETIC RESONANCE IMAGING	2015	10.1016/j.mri.2014.11.004	http://dx.doi.org/10.1016/j.mri.2014.11.004
1319	Northoff, G; Heiss, WD	Why Is the Distinction Between Neural Predispositions, Prerequisites, and Correlates of the Level of Consciousness Clinically Relevant? Functional Brain Imaging in Coma and Vegetative State	STROKE	2015	10.1161/STROKEAHA.114.007969	http://dx.doi.org/10.1161/STROKEAHA.114.007969
1320	Riganello, F; Cortese, MD; Arcuri, F; Candelieri, A; Guglielmino, F; Dolce, G; Sannita, WG; Schnakers, C	A study of the reliability of the Nociception Coma Scale	CLINICAL REHABILITATION	2015	10.1177/0269215514546767	http://dx.doi.org/10.1177/0269215514546767
1321	Willems, M; Sattin, D; Vingerhoets, AJJM; Leonardi, M	Longitudinal Changes in Functioning and Disability in Patients with Disorders of Consciousness: The Importance of Environmental Factors	INTERNATIONAL JOURNAL OF ENVIRONMENTAL RESEARCH AND PUBLIC HEALTH	2015	10.3390/ijerph120403707	http://dx.doi.org/10.3390/ijerph120403707
1322	Fabbro, F; Aglioti, SM; Bergamasco, M; Clarici, A; Panksepp, J	Evolutionary aspects of self- and world consciousness in vertebrates	FRONTIERS IN HUMAN NEUROSCIENCE	2015	10.3389/fnhum.2015.00157	http://dx.doi.org/10.3389/fnhum.2015.00157
1323	Hannawi, Y; Lindquist, MA; Caffo, BS; Sair, HI; Stevens, RD	Resting brain activity in disorders of consciousness A systematic review and meta-analysis	NEUROLOGY	2015	10.1212/WNL.0000000000001404	http://dx.doi.org/10.1212/WNL.0000000000001404
1324	Jang, SH; Kwon, HG	The ascending reticular activating system from pontine reticular formation to the hypothalamus in the human brain: A diffusion tensor imaging study	NEUROSCIENCE LETTERS	2015	10.1016/j.neulet.2015.01.071	http://dx.doi.org/10.1016/j.neulet.2015.01.071
1325	Blume, C; del Giudice, R; Wislowska, M; Lechinger, J; Schabus, M	Across the consciousness continuum - from unresponsive wakefulness to sleep	FRONTIERS IN HUMAN NEUROSCIENCE	2015	10.3389/fnhum.2015.00105	http://dx.doi.org/10.3389/fnhum.2015.00105
1326	Gilutz, Y; Lazary, A; Karpin, H; Vatine, JJ; Misha, T; Fortinsky, H; Sharon, H	Detailed behavioral assessment promotes accurate diagnosis in patients with disorders of consciousness	FRONTIERS IN HUMAN NEUROSCIENCE	2015	10.3389/fnhum.2015.00087	http://dx.doi.org/10.3389/fnhum.2015.00087
1327	Bonfiglio, L; Virgillito, A; Magrini, M; Piarulli, A; Bergamasco, M; Barcaro, U; Rossi, B; Salvetti, O; Carboncini, MC	N400-like responses to three-chord harmonic sequences with unexpected out-of-key endings: scalp topography, cortical sources, and perspectives for a clinical use	ARCHIVES ITALIENNES DE BIOLOGIE	2015
1328	Coyle, D; Stow, J; McCreadie, K; McElligott, J; Carroll, A	Sensorimotor Modulation Assessment and Brain-Computer Interface Training in Disorders of Consciousness	ARCHIVES OF PHYSICAL MEDICINE AND REHABILITATION	2015	10.1016/j.apmr.2014.08.024	http://dx.doi.org/10.1016/j.apmr.2014.08.024
1329	He, JH; Cui, Y; Song, M; Yang, Y; Dang, YY; Jiang, TZ; Xu, RX	Decreased functional connectivity between the mediodorsal thalamus and default mode network in patients with disorders of consciousness	ACTA NEUROLOGICA SCANDINAVICA	2015	10.1111/ane.12299	http://dx.doi.org/10.1111/ane.12299
1330	Lang, EW; Kasprowicz, M; Smielewski, P; Santos, E; Pickard, J; Czosnyka, M	Short pressure reactivity index versus long pressure reactivity index in the management of traumatic brain injury	JOURNAL OF NEUROSURGERY	2015	10.3171/2014.10.JNS14602	http://dx.doi.org/10.3171/2014.10.JNS14602
1331	Lee, G; Byram, AC; Owen, AM; Ribary, U; Stoessl, AJ; Townson, A; Stables, C; Illes, J	Canadian Perspectives on the Clinical Actionability of Neuroimaging in Disorders of Consciousness	CANADIAN JOURNAL OF NEUROLOGICAL SCIENCES	2015	10.1017/cjn.2015.8	http://dx.doi.org/10.1017/cjn.2015.8
1332	Li, R; Song, WQ; Du, JB; Huo, S; Shan, GX	Connecting the P300 to the diagnosis and prognosis of unconscious patients	NEURAL REGENERATION RESEARCH	2015	10.4103/1673-5374.153699	http://dx.doi.org/10.4103/1673-5374.153699
1333	Rosenblum, WI	Immediate, Irreversible, Posttraumatic Coma: A Review Indicating That Bilateral Brainstem Injury Rather Than Widespread Hemispheric Damage Is Essential for Its Production	JOURNAL OF NEUROPATHOLOGY AND EXPERIMENTAL NEUROLOGY	2015	10.1097/NEN.0000000000000170	http://dx.doi.org/10.1097/NEN.0000000000000170
1334	Sebastiano, DR; Panzica, F; Visani, E; Rotondi, F; Scaioli, V; Leonardi, M; Sattin, D; D'Incerti, L; Parati, E; Strambi, LF; Franceschetti, S	Significance of multiple neurophysiological measures in patients with chronic disorders of consciousness	CLINICAL NEUROPHYSIOLOGY	2015	10.1016/j.clinph.2014.07.004	http://dx.doi.org/10.1016/j.clinph.2014.07.004
[truncated: 585 more rows]
